# Supplementary material for: A chromosome-level genome assembly of the Asian house martin implies potential genes associated with the feathered-foot trait
Source: G3 (Bethesda). 2024 Apr 12;14(6):jkae077. doi: 10.1093/g3journal/jkae077 (PMC11152083; doi:10.1093/g3journal/jkae077)
Supplement: jkae077_Supplementary_Data [file jkae077_supplementary_data.zip]

Archive with 8 entries (8 files):
- Supplementary_Figure_1_G3-2024-404966.docx
- Supplementary_Figure_2_G3-2024-404966.docx
- Supplementary_Table_1_G3-2024-404966.docx
- Supplementary_Table_2_G3-2024-404966.xlsx
- Supplementary_Table_3_G3-2024-404966.xlsx
- Supplementary_Table_4_G3-2024-404966.docx
- Supplementary_Table_5_G3-2024-404966.docx
- Supplementary_Table_6_G3-2024-404966.docx
