# Supplementary material for: A chromosome-level genome assembly of the Asian house martin implies potential genes associated with the feathered-foot trait
Source: G3 (Bethesda). 2024 Apr 12;14(6):jkae077. doi: 10.1093/g3journal/jkae077 (PMC11152083; doi:10.1093/g3journal/jkae077)
Supplement: jkae077_Supplementary_Data [file jkae077_supplementary_data.zip › Supplementary_Table_2_G3-2024-404966.xlsx]

## Sheet: 39Genes
Supplementary Table 2. 39 genes that either completely or partially overlapped with the selected windows
Chr	Scaffold	Window	StartPosition	EndPosition	GeneStart	GeneEnd	Gene_ID	Ensembl_ID_Chicken	Ensembl_ID_ZebraFinch	Gene Symbol	Gene Description
Chr1	1	69,70	680000	700000	665093	717272	g29	ENSGALG00000035768	ENSTGUG00000020198	SCAP	SREBF chaperone
Chr1	1	84	830000	840000	793653	869543	g32	ENSGALG00000032642	ENSTGUG00000000119	SMARCC1	SWI/SNF related, matrix associated, actin dependent regulator of chromatin subfamily c member 1
Chr1	1	4489	44880000	44890000	44865921	44887392	g459	ENSGALG00000034585	ENSTGUG00000004473	BFSP2	Beaded filament structural protein 2
Chr3	3	108	1070000	1080000	1067847	1073507	g9554
Chr3	3	5152	51510000	51520000	51511843	51514580	g9947	ENSGALG00000014962	ENSTGUG00000011941	CALHM6	Calcium homeostasis modulator family member 6
Chr4	5	56	550000	560000	542670	555925	g12133	ENSGALG00000008003	ENSTGUG00000016262	ZC3HC1	Zinc finger C3HC-type containing 1
Chr4	5	56	550000	560000	556337	575513	g12134	ENSGALG00000008013	ENSTGUG00000001895	KLHDC10	Kelch domain containing 10
Chr4	5	6137	61360000	61370000	61362228	61374921	g12810
Chr4	5	6841	68400000	68410000	68399613	68419161	g12909	ENSGALG00000030943		KRAS	KRAS proto-onco, GTPase
Chr4	5	6847	68460000	68470000	68445386	68471125	g12912	ENSGALG00000014140	ENSTGUG00000012247	ARFGAP3	ADP ribosylation factor GTPase activating protein 3
Chr5	6	6860	68590000	68600000	68589896	68591237	g13811
Chr5	6	6860	68590000	68600000	68591386	68591558	g13812
Chr5	6	6860	68590000	68600000	68591584	68591861	g13813
Chr5	6	6860	68590000	68600000	68592026	68608258	g13814	ENSGALG00000015960	ENSTGUG00000010898	RPIA	Ribose 5-phosphate isomerase A
Chr6	7	735	7340000	7350000	7339803	7342217	g14046	ENSGALG00000011721
Chr6	7	5276	52750000	52760000	52714669	52754556	g14636	ENSGALG00000041253	ENSTGUG00000006600	MYRF	Myelin regulatory factor
Chr6	7	5867	58660000	58670000	58662434	58667473	g14869	ENSGALG00000006050	ENSTGUG00000008492	CYP2R1	Cytochrome P450 family 2 subfamily R member 1
Chr6	7	5959	59580000	59590000	59542843	59590918	g14879		ENSTGUG00000008369	TRIM66	Tripartite motif containing 66
Chr7	8	3653	36520000	36530000	36527351	36532396	g15475	ENSGALG00000045878	ENSTGUG00000000644,ENSTGUG00000011144,ENSTGUG00000019313,ENSTGUG00000019695,ENSTGUG00000020568,ENSTGUG00000022925,ENSTGUG00000024172,ENSTGUG00000024230,ENSTGUG00000024421,ENSTGUG00000024434,ENSTGUG00000024557,ENSTGUG00000025120,ENSTGUG00000026868,ENSTGUG00000026891,ENSTGUG00000026913,ENSTGUG00000028760	MROH6	Maestro heat-like repeat-containing protein family member 6
Chr7	8	3745	37440000	37450000	37448418	37453899	g15485	ENSGALG00000045878	ENSTGUG00000000644,ENSTGUG00000011144,ENSTGUG00000019313,ENSTGUG00000019695,ENSTGUG00000020568,ENSTGUG00000022925,ENSTGUG00000024172,ENSTGUG00000024230,ENSTGUG00000024421,ENSTGUG00000024434,ENSTGUG00000024557,ENSTGUG00000025120,ENSTGUG00000026868,ENSTGUG00000026891,ENSTGUG00000026913,ENSTGUG00000028760	MROH6	Maestro heat-like repeat-containing protein family member 6
Chr9	10	3001	30000000	30010000	29981966	30013068	g1809	ENSGALG00000011118	ENSTGUG00000027339, ENSTGUG00000027609	MIER1	Mesoderm induction early response protein 1
Chr11	13	242	2410000	2420000	2349054	2448751	g2604	ENSGALG00000031896	ENSTGUG00000007561	GSE1	GSE1 description:Gse1 coiled-coil protein
Chr17	19	1269	12680000	12690000	12676146	12682558	g5227	ENSGALG00000007907	ENSTGUG00000010559	CCDC157	Coiled-coil domain containing 157
Chr17	19	1269	12680000	12690000	12683718	12687234	g5228	ENSGALG00000040925	ENSTGUG00000021023	RNF215	Ring finger protein 215
Chr18	20	738	7370000	7380000	7284277	7387507	g6689	ENSGALG00000034210	ENSTGUG00000003028	RPTOR	Regulatory associated protein of MTOR complex 1
Chr22	26	620	6190000	6200000	6191384	6193339	g8719	ENSGALG00000031894	ENSTGUG00000017056	PLA2G2A	Phospholipase A2 group IIA
Chr22	26	620	6190000	6200000	6195591	6196559	g8720	ENSGALG00000018977	ENSTGUG00000024394	PLA2G5	Phospholipase A2 group V
Chr22	26	699	6980000	6990000	6981935	6985694	g8750		ENSTGUG00000018815,ENSTGUG00000028928		Proproteinase E-like
Chr22	26	699	6980000	6990000	6988452	7029546	g8751	ENSGALG00000035717
Chr25	29	1	0	10000	9984	30347	g9269	ENSGALG00000034831	ENSTGUG00000017347	YTHDF2	YTH N6-methyladenosine RNA binding protein 2
Chr26	23	99	980000	990000	987892	1008212	g7494	ENSGALG00000030406	ENSTGUG00000004008,ENSTGUG00000020255		Phosphatidate cytidylyltransferase 2
Chr26	23	977	9760000	9770000	9758063	9761979	g7835	ENSGALG00000001146	ENSTGUG00000000813	UBXN6	UBX domain protein 6
Chr26	23	977	9760000	9770000	9763222	9777578	g7836	ENSGALG00000001126	ENSTGUG00000000819	CHAF1A	Chromatin assembly factor 1 subunit A
Chr29	24	247	2460000	2470000	2459916	2463758	g8082	ENSGALG00000010507,ENSGALG00000054978	ENSTGUG00000020469,ENSTGUG00000022396	FCRL4	Fc receptor like 4
Chr29	24	247	2460000	2470000	2468130	2481902	g8083	ENSGALG00000010507,ENSGALG00000054978	ENSTGUG00000020469,ENSTGUG00000022396	FCRL4	Fc receptor like 4
Chr29	24	478	4770000	4780000	4772494	4775027	g8277	ENSGALG00000039141	ENSTGUG00000004716	CERS2	Ceramide synthase 2
Chr29	24	479	4780000	4790000	4777135	4792600	g8278	ENSGALG00000024051	ENSTGUG00000004684	SETDB1	SET domain bifurcated histone lysine methyltransferase 1
Chr29	24	481	4800000	4810000	4795717	4814284	g8280	ENSGALG00000000751	ENSTGUG00000004647	ARNT	Aryl hydrocarbon receptor nuclear translocator
Chr29	24	482	4810000	4820000	4819228	4820759	g8281	ENSGALG00000028147	ENSTGUG00000027582	CTSK	Cathepsin K

## Sheet: Note
Column	Description
Chr	The corresponding chromosome in H. rustica where the gene located
Scaffold	The scaffold where the gene located
Window	The unique window number for each scaffold
StartPosition	The start position of the window
EndPosition	The end position of of the window
GeneStart	The start position of the gene
GeneEnd	The end position of the gene
Gene_ID	The unique Gene ID generated by BRAKER3
Ensembl_ID_Chicken	The corresponding orthologous gene in the chicken
Ensembl_ID_ZebraFinch	The corresponding orthologous gene in the zebrafinch
Gene Symbol
Gene Description
