# Supplementary material for: A chromosome-level genome assembly of the Asian house martin implies potential genes associated with the feathered-foot trait
Source: G3 (Bethesda). 2024 Apr 12;14(6):jkae077. doi: 10.1093/g3journal/jkae077 (PMC11152083; doi:10.1093/g3journal/jkae077)
Supplement: jkae077_Supplementary_Data [file jkae077_supplementary_data.zip › Supplementary_Table_3_G3-2024-404966.xlsx]

## Sheet: 793Genes
Supplementary Table 3. 793 genes with their start codons situated within 250 kb upstream or downstream of 84 selected windows.
Chr	Scaffold	Window	StartPosition	EndPosition	GeneStart	GeneEnd	Gene_ID	Ensembl_ID_Chicken	Ensembl_ID_ZebraFinch	Gene Symbol	Gene Description
Chr1	1	69	430000	940000	438115	421303	g16	ENSGALG00000050508	ENSTGUG00000019554	NOS3	nitric oxide synthase 3
Chr1	1	69	430000	940000	443184	450208	g17
Chr1	1	69	430000	940000	473510	477610	g18	ENSGALG00000036190	ENSTGUG00000027317	AOC1	Amine oxidase copper containing 1
Chr1	1	69	430000	940000	502456	507784	g19	ENSGALG00000038926	ENSTGUG00000018971
Chr1	1	69	430000	940000	515007	517929	g20	ENSGALG00000042642		RARRES2	Retinoic acid receptor responder
Chr1	1	69	430000	940000	518224	518733	g21
Chr1	1	69	430000	940000	519660	520511	g22	ENSGALG00000053116	ENSTGUG00000019017	LRRC61	Leucine rich repeat containing 61
Chr1	1	69	430000	940000	522411	524198	g23	ENSGALG00000053653	ENSTGUG00000021399
Chr1	1	69	430000	940000	574789	612217	g24	ENSGALG00000038102	ENSTGUG00000025170	TBRG4	Transforming growth factor beta regulator 4
Chr1	1	69	430000	940000	618520	627674	g25	ENSGALG00000050931	ENSTGUG00000028355
Chr1	1	69	430000	940000	631518	647030	g27	ENSGALG00000005612	ENSTGUG00000015039	CCM2	CCM2 scaffold protein
Chr1	1	69	430000	940000	650848	663837	g28		ENSTGUG00000023335	PTPN23	Protein tyrosine phosphatase non-receptor type 23
Chr1	1	69	430000	940000	875846	906356	g33	ENSGALG00000039830	ENSTGUG00000000112	DHX30	DExH-box helicase 30
Chr1	1	69	430000	940000	914235	1020289	g35	ENSGALG00000040783	ENSTGUG00000021805		Microtubule associated protein 4
Chr1	1	70	440000	950000	665093	717272	g29	ENSGALG00000035768	ENSTGUG00000020198	SCAP	SREBF chaperone
Chr1	1	70	440000	950000	752926	735454	g30	ENSGALG00000031227	ENSTGUG00000000144	ELP6	elongator acetyltransferase complex subunit 6
Chr1	1	70	440000	950000	767339	778554	g31	ENSGALG00000032184	ENSTGUG00000021868	CSPG5	Chondroitin sulfate proteoglycan 5
Chr1	1	84	580000	1090000	793653	869543	g32	ENSGALG00000032642	ENSTGUG00000000119	SMARCC1	SWI/SNF related, matrix associated, actin dependent regulator of chromatin subfamily c member 1
Chr1	1	112	860000	1370000	1097001	1108123	g36	ENSGALG00000038469	ENSTGUG00000000097	CDC25A	Cell division cycle 25A
Chr1	1	112	860000	1370000	1120500	1127675	g37	ENSGALG00000038657
Chr1	1	112	860000	1370000	1132487	1138163	g38	ENSGALG00000023632
Chr1	1	112	860000	1370000	1138699	1141073	g39	ENSGALG00000043930	ENSTGUG00000019458		Tigger transposable element-derived protein 3-like
Chr1	1	112	860000	1370000	1153015	1156787	g40	ENSGALG00000039048	ENSTGUG00000020776
Chr1	1	112	860000	1370000	1160325	1163406	g41
Chr1	1	112	860000	1370000	1169683	1181480	g42	ENSGALG00000036870	ENSTGUG00000028033	ZNF767	Zinc finger protein 282-like
Chr1	1	112	860000	1370000	1193140	1196766	g43	ENSGALG00000034903
Chr1	1	112	860000	1370000	1199091	1204678	g44	ENSGALG00000044014	ENSTGUG00000020908		Ras-responsive element-binding protein 1-like
Chr1	1	112	860000	1370000	1205524	1206905	g45
Chr1	1	112	860000	1370000	1208651	1212089	g46	ENSGALG00000042908	ENSTGUG00000019438
Chr1	1	112	860000	1370000	1216439	1217409	g47	ENSGALG00000027490		CATHB1	Cathelicidin B1
Chr1	1	112	860000	1370000	1218885	1222233	g48	ENSGALG00000019696	ENSTGUG00000019810
Chr1	1	112	860000	1370000	1222564	1223343	g49
Chr1	1	112	860000	1370000	1225513	1244498	g50	ENSGALG00000005582	ENSTGUG00000000150	KLHL18	Kelch like family member 18
Chr1	1	112	860000	1370000	1244613	1264329	g51	ENSGALG00000005517	ENSTGUG00000000157
Chr1	1	112	860000	1370000	1277635	1325422	g52	ENSGALG00000042051	ENSTGUG00000000164	SETD2	SET domain containing 2, histone lysine methyltransferase
Chr1	1	112	860000	1370000	1337414	1346275	g53		ENSTGUG00000000173
Chr1	1	1883	18570000	19080000	18731778	18765266	g200	ENSGALG00000007892	ENSTGUG00000001199	SPAG6	Sperm associated antigen 6
Chr1	1	1883	18570000	19080000	18777148	18780712	g201	ENSGALG00000041267	ENSTGUG00000001203	BMI1	BMI1 proto-onco, polycomb ring finger
Chr1	1	1883	18570000	19080000	18788084	18791239	g202	ENSGALG00000007900	ENSTGUG00000001208	COMMD3	COMM domain containing 3
Chr1	1	1883	18570000	19080000	18881976	18989195	g203	ENSGALG00000007914	ENSTGUG00000001209	DNAJC1	DnaJ heat shock protein family (Hsp40) member C1
Chr1	1	4489	44630000	45140000	44776555	44862515	g458	ENSGALG00000036412	ENSTGUG00000004466	TMEM108	Transmembrane protein 108
Chr1	1	4489	44630000	45140000	44865921	44887392	g459	ENSGALG00000034585	ENSTGUG00000004473	BFSP2	Beaded filament structural protein 2
Chr1	1	4489	44630000	45140000	44895124	44902828	g460	ENSGALG00000032316	ENSTGUG00000024740	CDV3	CDV3 homolog
Chr1	1	4489	44630000	45140000	44913865	44936536	g461	ENSGALG00000034461	ENSTGUG00000004502	TOPBP1	DNA topoisomerase II binding protein 1
Chr1	1	4489	44630000	45140000	44941062	44945795	g462	ENSGALG00000037077	ENSTGUG00000026299	CCR5	C-C motif chemokine receptor 5
Chr1	1	4489	44630000	45140000	44955447	44956517	g463	ENSGALG00000050893	ENSTGUG00000020581	CCR2	C-C motif chemokine receptor 2
Chr1	1	4489	44630000	45140000	44969877	44970932	g464	ENSGALG00000011734, ENSGALG00000038069	ENSTGUG00000004574	CCR8	C-C motif chemokine receptor 8
Chr1	1	4489	44630000	45140000	45019735	45050701	g465	ENSGALG00000040212	ENSTGUG00000004520	FYCO1	FYVE and coiled-coil domain autophagy adaptor 1
Chr1	1	4489	44630000	45140000	45057904	45059565	g466	ENSGALG00000011808	ENSTGUG00000004525	CCR9	C-C motif chemokine receptor 9
Chr1	1	4489	44630000	45140000	45065443	45104733	g467	ENSGALG00000040028	ENSTGUG00000004528	GLB1	Galactosidase beta 1
Chr1	1	4489	44630000	45140000	45119644	45120714	g468	ENSGALG00000039146	ENSTGUG00000018201	CCR4	C-C motif chemokine receptor 4
Chr1	1	4489	44630000	45140000	45133465	45134526	g469	ENSGALG00000038000	ENSTGUG00000018365	CX3CR1	C-X3-C motif chemokine receptor 1
Chr1	1	5599	55730000	56240000	55802789	55934519	g558	ENSGALG00000032958	ENSTGUG00000001869	AMPH	Amphiphysin
Chr1	1	5599	55730000	56240000	55958370	55958900	g559	ENSGALG00000031978	ENSTGUG00000001876	TARP	TCR gamma alternate reading frame protein
Chr1	1	8569	85430000	85940000	85692143	85715357	g757	ENSGALG00000041764	ENSTGUG00000023664	VSTM2A	V-set and transmembrane domain containing 2A
Chr1	1	11347	113210000	113720000	113277718	113436518	g957	ENSGALG00000015248	ENSTGUG00000010922	SNTG1	Syntrophin gamma 1
Chr1	1	12782	127560000	128070000	127575897	127587232	g1077	ENSGALG00000033700	ENSTGUG00000018507	CA3A	Carbonic anhydrase 3A
Chr1	1	12782	127560000	128070000	127601918	127603028	g1078
Chr1	1	12782	127560000	128070000	127604464	127618516	g1079	ENSGALG00000037975	ENSTGUG00000018183	CA3B	Carbonic anhydrase 3
Chr1	1	12782	127560000	128070000	127667835	127684527	g1080	ENSGALG00000030781	ENSTGUG00000011728	CA2	Carbonic anhydrase 2
Chr1	1	12782	127560000	128070000	127837837	127857066	g1081	ENSGALG00000034294	ENSTGUG00000011739	ATP6V0D2	ATPase H+ transporting V0 subunit d2
Chr1	1	12782	127560000	128070000	127900746	127935194	g1082	ENSGALG00000041795	ENSTGUG00000011745	WWP1	WW domain containing E3 ubiquitin protein ligase 1
Chr1	1	12782	127560000	128070000	127939018	127952288	g1083	ENSGALG00000031248	ENSTGUG00000011752	RMDN1	Regulator of microtubule dynamics 1
Chr1	1	12782	127560000	128070000	127962118	127979061	g1084	ENSGALG00000035561
Chr1	1	12907	128810000	129320000	129138420	129157702	g1087	ENSGALG00000043535	ENSTGUG00000011791	RIPK2	Receptor interacting serine/threonine kinase 2
Chr1	1	12907	128810000	129320000	129168537	129180041	g1088	ENSGALG00000034806	ENSTGUG00000011796		Y+L amino acid transporter 2-like
Chr1	1	12907	128810000	129320000	129211377	129224923	g1089	ENSGALG00000042840	ENSTGUG00000011801	OSGIN2	Oxidative stress induced growth inhibitor family member 2
Chr1	1	12907	128810000	129320000	129233779	129255132	g1090	ENSGALG00000037686	ENSTGUG00000011805	NBN	nibrin
Chr1	1	12907	128810000	129320000	129280525	129296902	g1092	ENSGALG00000032282	ENSTGUG00000011825	CALB1	Calbindin 1
Chr1	1	12912	128860000	129370000	129257837	129272233	g1091	ENSGALG00000036990	ENSTGUG00000011815	DECR1	2,4-dienoyl-CoA reductase 1
Chr1	1	15482	154560000	155070000	154568102	154577417	g1309	ENSGALG00000046235	ENSTGUG00000012755, ENSTGUG00000023756		Ubiquitin carboxyl-terminal hydrolase CYLD-like
Chr1	1	15482	154560000	155070000	154580150	154588652	g1310	ENSGALG00000038175	ENSTGUG00000012756, ENSTGUG00000021883	NAPRT	Nicotinate phosphoribosyltransferase
Chr1	1	15482	154560000	155070000	154590541	154601099	g1311	ENSGALG00000040098	ENSTGUG00000012761	EEF1D	Eukaryotic translation elongation factor 1 delta
Chr1	1	15482	154560000	155070000	154606280	154607929	g1312	ENSGALG00000036792	ENSTGUG00000012771	TIGD5	Tigger transposable element-derived protein 5-like
Chr1	1	15482	154560000	155070000	154610369	154613579	g1313	ENSGALG00000033828	ENSTGUG00000012773		Taeniopygia guttata pyrroline-5-carboxylate reductase-like
Chr1	1	15482	154560000	155070000	154614197	154616889	g1314		ENSTGUG00000024214
Chr1	1	15482	154560000	155070000	154617540	154621126	g1315	ENSGALG00000031525	ENSTGUG00000012774	TSTA3	Tissue specific transplantation antigen P35B
Chr1	1	15482	154560000	155070000	154789023	154789514	g1316
Chr1	1	15482	154560000	155070000	154789954	154790778	g1317
Chr1	1	15482	154560000	155070000	154859858	154860190	g1318		ENSTGUG00000021918, ENSTGUG00000022655, ENSTGUG00000022759, ENSTGUG00000024889, ENSTGUG00000025352, ENSTGUG00000025489		Feather beta keratin-like
Chr1	1	15482	154560000	155070000	155060315	155067017	g1319		ENSTGUG00000019462, ENSTGUG00000020355
Chr1	37	11	0	360000	158534	162115	g11100	ENSGALG00000035393	ENSTGUG00000006854	LRRC14B	Leucine rich repeat containing 14B
Chr1	37	11	0	360000	192668	242400	g11101	ENSGALG00000037246	ENSTGUG00000025072	RAMP3	Receptor activity modifying protein 3
Chr1	37	156	1300000	1810000	1404759	1445667	g11106	ENSGALG00000039139	ENSTGUG00000007104	TNS3	Tensin 3
Chr1	37	156	1300000	1810000	1457577	1467830	g11107
Chr1	37	156	1300000	1810000	1758673	1764872	g11108	ENSGALG00000039589	ENSTGUG00000007091	HUS1	HUS1 checkpoint clamp component
Chr1	62	7	0	320000	55094	59692	g13892	ENSGALG00000015884
Chr1	62	7	0	320000	81369	92474	g13893	ENSGALG00000009119	ENSTGUG00000026182	THUMPD2	THUMP domain containing 2
Chr1	62	7	0	320000	96820	109407	g13894	ENSGALG00000029279	ENSTGUG00000028724		Mitogen-activated protein kinase 15-like
Chr1	62	7	0	320000	111569	118731	g13895	ENSGALG00000033118	ENSTGUG00000012789, ENSTGUG00000019780		protein FAM83H
Chr1	62	7	0	320000	141867	242406	g13896		ENSTGUG00000012791, ENSTGUG00000019102
Chr1	62	7	0	320000	256489	257364	g13897	ENSGALG00000053276	ENSTGUG00000022116, ENSTGUG00000028900
Chr1	62	7	0	320000	260649	287687	g13898	ENSGALG00000039901	ENSTGUG00000012797, ENSTGUG00000027413		poly(U)-binding-splicing factor PUF60
Chr2	2	8250	82240000	82750000	82272651	82281092	g6063	ENSGALG00000016858	ENSTGUG00000010806	SLC10A2	solute carrier family 10 member 2
Chr2	2	8250	82240000	82750000	82330427	82331149	g6064
Chr2	2	9856	98300000	98810000	98234677	98341105	g6201	ENSGALG00000016628	ENSTGUG00000008580	NLGN4Y	neuroligin 4, Y-linked
Chr3	3	108	820000	1330000	725144	827050	g9547	ENSGALG00000016531	ENSTGUG00000021185/ ENSTGUG00000024576	ASXL2	additional sex combs like 2, transcriptional regulator
Chr3	3	108	820000	1330000	887101	936034	g9548	ENSGALG00000016535	ENSTGUG00000018963	RAB10	RAB10, member RAS onco family
Chr3	3	108	820000	1330000	944891	953279	g9549	ENSGALG00000048459	ENSTGUG00000028224, ENSTGUG00000028646		GRB2-associated and regulator of MAPK protein 2-like
Chr3	3	108	820000	1330000	955738	984881	g9550	ENSGALG00000016536	ENSTGUG00000014477, ENSTGUG00000022620	HADHA	Hydroxyacyl-CoA dehydrogenase/3-ketoacyl-CoA thiolase/enoyl-CoA hydratase
Chr3	3	108	820000	1330000	986881	1002025	g9551	ENSGALG00000016555	ENSTGUG00000020253	HADHB	Hydroxyacyl-CoA dehydrogenase/3-ketoacyl-CoA thiolase/enoyl-CoA hydratase
Chr3	3	108	820000	1330000	1005950	1007656	g9552
Chr3	3	108	820000	1330000	1044873	1052168	g9553	ENSGALG00000016556	ENSTGUG00000019652, ENSTGUG00000029279
Chr3	3	108	820000	1330000	1067847	1073507	g9554
Chr3	3	108	820000	1330000	1102871	1110250	g9555	ENSGALG00000016556	ENSTGUG00000019652, ENSTGUG00000029279
Chr3	3	108	820000	1330000	1166016	1171676	g9556
Chr3	3	108	820000	1330000	1184130	1191455	g9557	ENSGALG00000016556	ENSTGUG00000019652, ENSTGUG00000029279
Chr3	3	108	820000	1330000	1201372	1220505	g9558
Chr3	3	108	820000	1330000	1214797	1220505	g9559
Chr3	3	108	820000	1330000	1249535	1256824	g9560	ENSGALG00000016556	ENSTGUG00000019652, ENSTGUG00000029279
Chr3	3	108	820000	1330000	1274445	1280045	g9561
Chr3	3	108	820000	1330000	1292416	1299741	g9562	ENSGALG00000016556	ENSTGUG00000019652, ENSTGUG00000029279
Chr3	3	108	820000	1330000	1324109	1331434	g9563	ENSGALG00000016556	ENSTGUG00000019652, ENSTGUG00000029279
Chr3	3	4767	47410000	47920000	47540668	47546975	g9907	ENSGALG00000049952	ENSTGUG00000012164		Scm polycomb group protein like 4
Chr3	3	4767	47410000	47920000	47595469	47651744	g9908	ENSGALG00000015308	ENSTGUG00000012155	SEC63	SEC63 homolog, protein translocation regulator
Chr3	3	4767	47410000	47920000	47680762	47687482	g9909	ENSGALG00000015306	ENSTGUG00000012154	OSTM1	Osteopetrosis associated transmembrane protein 1
Chr3	3	4767	47410000	47920000	47735971	47752246	g9910	ENSGALG00000015305	ENSTGUG00000012147	NR2E1	Nuclear receptor subfamily 2 group E member 1
Chr3	3	4767	47410000	47920000	47757086	47774225	g9911		ENSTGUG00000012141	SNX3	Sorting nexin 3
Chr3	3	4767	47410000	47920000	47780981	47840728	g9912	ENSGALG00000015303	ENSTGUG00000012136	AFG1L	AFG1 like ATPase
Chr3	3	4767	47410000	47920000	47872100	47945327	g9913	ENSGALG00000015297	ENSTGUG00000012135		Forkhead box O3
Chr3	3	5152	51260000	51770000	51256001	51304193	g9943	ENSGALG00000014979	ENSTGUG00000011957
Chr3	3	5152	51260000	51770000	51321944	51448236	g9944	ENSGALG00000014964	ENSTGUG00000011946	NT5DC1	5'-nucleotidase domain containing 1
Chr3	3	5152	51260000	51770000	51473627	51494346	g9945	ENSGALG00000014963	ENSTGUG00000011943	DSE	Dermatan sulfate epimerase
Chr3	3	5152	51260000	51770000	51504083	51504457	g9946
Chr3	3	5152	51260000	51770000	51511843	51514580	g9947	ENSGALG00000014962	ENSTGUG00000011941	CALHM6	Calcium homeostasis modulator family member 6
Chr3	3	5152	51260000	51770000	51529302	51532039	g9948	ENSGALG00000014962	ENSTGUG00000011941	CALHM6	Calcium homeostasis modulator family member 6
Chr3	3	5152	51260000	51770000	51542660	51544669	g9949	ENSGALG00000014962	ENSTGUG00000011941	CALHM6	Calcium homeostasis modulator family member 6
Chr3	3	5152	51260000	51770000	51551825	51554904	g9950	ENSGALG00000038162	ENSTGUG00000011940	CALHM5	Calcium homeostasis modulator family member 5
Chr3	3	5152	51260000	51770000	51571928	51573704	g9951	ENSGALG00000014955
Chr3	3	5152	51260000	51770000	51577575	51585720	g9952	ENSGALG00000014953	ENSTGUG00000011932	RWDD1	RWD domain containing 1
Chr3	3	5152	51260000	51770000	51589898	51598290	g9953	ENSGALG00000014940	ENSTGUG00000011930	ZUP1	Zinc finger containing ubiquitin peptidase 1
Chr3	3	5152	51260000	51770000	51598568	51615906	g9954	ENSGALG00000014937	ENSTGUG00000011928	KPNA5	Karyopherin subunit alpha 5
Chr3	3	5152	51260000	51770000	51619881	51623933	g9955	ENSGALG00000019941	ENSTGUG00000024738	FAM162B	Family with sequence similarity 162 member B
Chr3	3	5152	51260000	51770000	51629666	51641023	g9956	ENSGALG00000014925	ENSTGUG00000011925	GPRC6A	G protein-coupled receptor class C group 6 member A
Chr3	3	10584	105580000	106090000	105669826	105714457	g10522	ENSGALG00000039587	ENSTGUG00000006051	SYNDIG1	Synapse differentiation inducing 1
Chr3	3	10584	105580000	106090000	105793596	105799256	g10523	ENSGALG00000008660	ENSTGUG00000006040	CST7	Cystatin F
Chr3	3	10584	105580000	106090000	105809149	105819895	g10524	ENSGALG00000008651	ENSTGUG00000027797	APMAP	Adipocyte plasma membrane associated protein
Chr3	3	10584	105580000	106090000	106012880	106248050	g10525	ENSGALG00000008457	ENSTGUG00000007689	RIN2	Ras and Rab interactor 2
Chr3	3	10775	107490000	108000000	107518132	107519680	g10562	ENSGALG00000036790	ENSTGUG00000007086	RPS27A	Ribosomal protein S27a
Chr3	3	10775	107490000	108000000	107520365	107528542	g10563	ENSGALG00000031265	ENSTGUG00000007064	MTIF2	Mitochondrial translational initiation factor 2
Chr3	3	10775	107490000	108000000	107532169	107533269	g10564	ENSGALG00000051779	ENSTGUG00000007062	PRORSD1P	prolyl-tRNA synthetase associated domain containing 1, pseudo
Chr3	3	10775	107490000	108000000	107538007	107599289	g10565	ENSGALG00000043587	ENSTGUG00000007001
Chr3	3	10775	107490000	108000000	107618051	107627747	g10566	ENSGALG00000037504	ENSTGUG00000006976	CFAP36	Cilia and flagella associated protein 36
Chr3	3	10775	107490000	108000000	107637390	107655235	g10567	ENSGALG00000030810	ENSTGUG00000006962		Protein phosphatase 4 regulatory subunit 3B
Chr3	3	10775	107490000	108000000	107660598	107674392	g10568	ENSGALG00000043545	ENSTGUG00000006908	PNPT1	Polyribonucleotide nucleotidyltransferase 1
Chr3	3	10775	107490000	108000000	107695886	107699598	g10569
Chr3	3	10775	107490000	108000000	107921179	107937364	g10570	ENSGALG00000008998	ENSTGUG00000028808	FAM179A	Family with sequence similarity 179 member A
Chr3	3	11208	111820000	112330000	111833220	111846406	g10602	ENSGALG00000023601	ENSTGUG00000006175		D-beta-hydroxybutyrate dehydrogenase, mitochondrial-like
Chr3	3	11208	111820000	112330000	111864048	111875399	g10603
Chr3	3	11208	111820000	112330000	111949160	111985894	g10604	ENSGALG00000008947	ENSTGUG00000006182	PAK5	p21 (RAC1) activated kinase 5
Chr3	3	11208	111820000	112330000	111991733	112000377	g10605	ENSGALG00000008918	ENSTGUG00000006211	LAMP5	Lysosomal associated membrane protein family member 5
Chr3	3	11208	111820000	112330000	112064642	112066273	g10606
Chr3	3	11208	111820000	112330000	112066417	112067227	g10607
Chr3	3	11208	111820000	112330000	111811216	111826590	g10601	ENSGALG00000008996	ENSTGUG00000006163	ANKEF1	ankyrin repeat and EF-hand domain containing 1
Chr4	5	56	300000	810000	320089	364914	g12127	ENSGALG00000032868	ENSTGUG00000023593	AHCYL2	Adenosylhomocysteinase like 2
Chr4	5	56	300000	810000	368916	388042	g12128	ENSGALG00000038520
Chr4	5	56	300000	810000	392630	394433	g12129	ENSGALG00000047596
Chr4	5	56	300000	810000	394637	395014	g12130
Chr4	5	56	300000	810000	426764	471639	g12131	ENSGALG00000040060		NRF1	Nuclear respiratory factor 1
Chr4	5	56	300000	810000	494165	539828	g12132	ENSGALG00000031975		UBE2H	Ubiquitin conjugating enzyme E2 H
Chr4	5	56	300000	810000	542670	555925	g12133	ENSGALG00000008003	ENSTGUG00000016262	ZC3HC1	Zinc finger C3HC-type containing 1
Chr4	5	56	300000	810000	556337	575513	g12134	ENSGALG00000008013	ENSTGUG00000001895	KLHDC10	Kelch domain containing 10
Chr4	5	56	300000	810000	579835	584715	g12135	ENSGALG00000036140	ENSTGUG00000028665
Chr4	5	56	300000	810000	588517	596226	g12136	ENSGALG00000008036	ENSTGUG00000001904	TMEM209	Transmembrane protein 209
Chr4	5	56	300000	810000	601406	609437	g12137	ENSGALG00000008048	ENSTGUG00000024014	CPA2	Carboxypeptidase A2
Chr4	5	56	300000	810000	612253	617183	g12138	ENSGALG00000027296		CPA5	Carboxypeptidase A5
Chr4	5	56	300000	810000	617939	620749	g12139	ENSGALG00000008087	ENSTGUG00000001912	CPA1	Carboxypeptidase A1
Chr4	5	56	300000	810000	622954	637905	g12140	ENSGALG00000008103	ENSTGUG00000001919	CEP41	Centrosomal protein 41
Chr4	5	56	300000	810000	638109	648158	g12141	ENSGALG00000008111	ENSTGUG00000001900	MEST	Mesoderm specific transcript
Chr4	5	56	300000	810000	649131	687202	g12142	ENSGALG00000008144	ENSTGUG00000001923	COPG2	Coatomer protein complex subunit gamma 2
Chr4	5	56	300000	810000	706133	715604	g12143		ENSTGUG00000023582
Chr4	5	56	300000	810000	752930	773108	g12144	ENSGALG00000008162	ENSTGUG00000001932	FBH1	F-box DNA helicase 1
Chr4	5	56	300000	810000	780652	797857	g12145	ENSGALG00000008168	ENSTGUG00000001936	ANKRD16	Ankyrin repeat domain 16
Chr4	5	56	300000	810000	801788	821651	g12146	ENSGALG00000008169	ENSTGUG00000001937	GDI2	GDP dissociation inhibitor 2
Chr4	5	345	3190000	3700000	3190640	3207310	g12174	ENSGALG00000040369	ENSTGUG00000002025	PFKFB3	6-phosphofructo-2-kinase/fructose-2,6-biphosphatase 3
Chr4	5	345	3190000	3700000	3291276	3326146	g12175		ENSTGUG00000002037	PRKCQ	Protein kinase C theta
Chr4	5	345	3190000	3700000	3531500	3618609	g12176	ENSGALG00000009279	ENSTGUG00000002052	SFMBT2	Scm like with four mbt domains 2
Chr4	5	345	3190000	3700000	3653561	3683827	g12177	ENSGALG00000029446	ENSTGUG00000002074		Store-operated calcium entry regulator STIMATE-like
Chr4	5	1941	19150000	19660000	19540679	19551604	g12288
Chr4	5	2669	26430000	26940000	26574004	26600498	g12340	ENSGALG00000009435	ENSTGUG00000022324	PPP1R3A	Protein phosphatase 1 regulatory subunit 3A
Chr4	5	2669	26430000	26940000	26888388	26889971	g12341
Chr4	5	2669	26430000	26940000	26911410	26912522	g12342	ENSGALG00000009439	ENSTGUG00000027748	GPR85	G protein-coupled receptor 85
Chr4	5	2836	28100000	28610000	28346634	28347835	g12351
Chr4	5	4575	45490000	46000000	45949540	45950499	g12485
Chr4	5	6136	61100000	61610000	61112654	61140141	g12809	ENSGALG00000041619	ENSTGUG00000025967	MTPN	Myotrophin
Chr4	5	6136	61100000	61610000	61515466	61516863	g12811	ENSGALG00000012894	ENSTGUG00000011545	CHRM2	Cholinergic receptor muscarinic 2
Chr4	5	6136	61100000	61610000	61582531	61600171	g12812	ENSGALG00000040493	ENSTGUG00000025134	PTN	Pleiotrophin
Chr4	5	6137	61110000	61620000	61362228	61374921	g12810
Chr4	5	6449	64230000	64740000	64504953	64506193	g12850
Chr4	5	6449	64230000	64740000	64584836	64642224	g12851	ENSGALG00000017291	ENSTGUG00000011875	FAR2	Fatty acyl-CoA reductase 1-like
Chr4	5	6449	64230000	64740000	64652466	64656797	g12852
Chr4	5	6449	64230000	64740000	64701170	64714360	g12853	ENSGALG00000017276	ENSTGUG00000011885		Rho guanine nucleotide exchange factor 5
Chr4	5	6449	64230000	64740000	64718761	64733307	g12854	ENSGALG00000043916	ENSTGUG00000027486
Chr4	5	6841	68150000	68660000	68346235	68347050	g12908
Chr4	5	6841	68150000	68660000	68399613	68419161	g12909	ENSGALG00000030943		KRAS	KRAS proto-onco, GTPase
Chr4	5	6841	68150000	68660000	68425374	68425738	g12910	ENSGALG00000014031		ETFRF1	Electron transfer flavoprotein regulatory factor 1
Chr4	5	6841	68150000	68660000	68427163	68443714	g12911	ENSGALG00000014030	ENSTGUG00000012243	DNAI7	Cancer susceptibility 1
Chr4	5	6841	68150000	68660000	68445386	68471125	g12912	ENSGALG00000014140	ENSTGUG00000012247	ARFGAP3	ADP ribosylation factor GTPase activating protein 3
Chr4	5	6841	68150000	68660000	68521035	68528911	g12913		ENSTGUG00000023292
Chr4	5	6841	68150000	68660000	68532917	68537182	g12914		ENSTGUG00000025430		C-type lectin domain family 2 member L-like
Chr4	5	6841	68150000	68660000	68542692	68550509	g12915		ENSTGUG00000012248, ENSTGUG00000021234		C-type lectin domain family 7 member A-like
Chr4	5	6841	68150000	68660000	68563463	68581688	g12916		ENSTGUG00000025343	DYRK4	Dual specificity tyrosine phosphorylation regulated kinase 4
Chr4	5	6841	68150000	68660000	68595249	68601105	g12917	ENSGALG00000017290	ENSTGUG00000012251	RAD51AP1	RAD51 associated protein 1
Chr4	5	6841	68150000	68660000	68602357	68620240	g12918	ENSGALG00000017289	ENSTGUG00000012261	C12orf4	Chromosome 12 open reading frame 4
Chr4	5	6841	68150000	68660000	68635227	68638737	g12919	ENSGALG00000017287	ENSTGUG00000012265	FGF6	Fibroblast growth factor 6
Chr4	5	6841	68150000	68660000	68653168	68656591	g12920	ENSGALG00000027791	ENSTGUG00000012268	FGF23	Fibroblast growth factor 23
Chr4	5	6847	68210000	68720000	68670027	68677820	g12921	ENSGALG00000026776	ENSTGUG00000012270		TP53 induced glycolysis regulatory phosphatase
Chr4	5	6847	68210000	68720000	68689294	68715376	g12922	ENSGALG00000017283	ENSTGUG00000012276	CCND2	cyclin D2
Chr5	6	348	3220000	3730000	3225143	3227161	g13119
Chr5	6	348	3220000	3730000	3236795	3238813	g13120
Chr5	6	348	3220000	3730000	3414946	3416547	g13121
Chr5	6	348	3220000	3730000	3420395	3422149	g13122
Chr5	6	348	3220000	3730000	3425978	3427732	g13123
Chr5	6	459	4330000	4840000	4727852	4729681	g13129
Chr5	6	6860	68340000	68850000	68348004	68372406	g13804	ENSGALG00000015935	ENSTGUG00000010851	SMYD1	SET and MYND domain containing 1
Chr5	6	6860	68340000	68850000	68374551	68377521	g13805	ENSGALG00000015937	ENSTGUG00000010860	FABP1	Fatty acid binding protein 1
Chr5	6	6860	68340000	68850000	68388216	68395762	g13806	ENSGALG00000015939	ENSTGUG00000010864	THNSL2	Threonine synthase like 2
Chr5	6	6860	68340000	68850000	68475961	68476662	g13807
Chr5	6	6860	68340000	68850000	68475961	68478356	g13808	ENSGALG00000037457	ENSTGUG00000010866	FOXI2	Forkhead box I3
Chr5	6	6860	68340000	68850000	68495845	68502940	g13809
Chr5	6	6860	68340000	68850000	68543857	68585093	g13810	ENSGALG00000015958	ENSTGUG00000010877	EIF2AK3	Eukaryotic translation initiation factor 2 alpha kinase 3
Chr5	6	6860	68340000	68850000	68589896	68591237	g13811
Chr5	6	6860	68340000	68850000	68591386	68591558	g13812
Chr5	6	6860	68340000	68850000	68591584	68591861	g13813
Chr5	6	6860	68340000	68850000	68592026	68608258	g13814	ENSGALG00000015960	ENSTGUG00000010898	RPIA	Ribose 5-phosphate isomerase A
Chr5	6	6860	68340000	68850000	68614713	68615593	g13815
Chr5	6	6860	68340000	68850000	68626904	68642237	g13816	ENSGALG00000015961	ENSTGUG00000010904
Chr6	7	300	2740000	3250000	2759079	2777577	g13980	ENSGALG00000012404	ENSTGUG00000013108, ENSTGUG00000023491	ERO1A	Endoplasmic reticulum oxidoreductase 1 alpha
Chr6	7	300	2740000	3250000	2780458	2790129	g13981	ENSGALG00000012408	ENSTGUG00000013103	PSMC6	Proteasome 26S subunit, ATPase 6
Chr6	7	300	2740000	3250000	2793065	2806587	g13982	ENSGALG00000052448	ENSTGUG00000019179		Serine/threonine/tyrosine interacting protein
Chr6	7	300	2740000	3250000	2811945	2814874	g13983	ENSGALG00000012414	ENSTGUG00000028376		Glucosamine 6-phosphate N-acetyltransferase
Chr6	7	300	2740000	3250000	2829960	2879970	g13984	ENSGALG00000012425	ENSTGUG00000013098		Fermitin family member 2
Chr6	7	300	2740000	3250000	2898917	2968202	g13985	ENSGALG00000012426	ENSTGUG00000013097, ENSTGUG00000027675		Phospholipase DDHD1
Chr6	7	300	2740000	3250000	3173113	3184020	g13986
Chr6	7	300	2740000	3250000	3194765	3196935	g13987	ENSGALG00000012429	ENSTGUG00000013095	BMP4	Bone morphotic protein 4
Chr6	7	735	7090000	7600000	7215124	7242942	g14044	ENSGALG00000011801	ENSTGUG00000012942	ESR2	Estrogen receptor 2
Chr6	7	735	7090000	7600000	7295222	7333959	g14045	ENSGALG00000011797	ENSTGUG00000012936	MTHFD1	Methylenetetrahydrofolate dehydrogenase, cyclohydrolase and formyltetrahydrofolate synthetase 1
Chr6	7	735	7090000	7600000	7339803	7342217	g14046	ENSGALG00000011721
Chr6	7	735	7090000	7600000	7352845	7355283	g14047	ENSGALG00000028942	ENSTGUG00000020182	ZBTB25	Zinc finger and BTB domain containing 25
Chr6	7	735	7090000	7600000	7369179	7381604	g14048	ENSGALG00000011718	ENSTGUG00000012931	ZBTB1	Zinc finger and BTB domain containing 1
Chr6	7	735	7090000	7600000	7389341	7391245	g14049	ENSGALG00000006512	ENSTGUG00000000491	HSPA8	Heat shock protein family A (Hsp70) member 8
Chr6	7	735	7090000	7600000	7434859	7602881	g14050	ENSGALG00000011705	ENSTGUG00000012926	BRF1	BRF1 RNA polymerase III transcription initiation factor subunit
Chr6	7	5276	52500000	53010000	52535302	52566325	g14624		ENSTGUG00000028508		Golgin subfamily B member 1-like
Chr6	7	5276	52500000	53010000	52574732	52577280	g14625	ENSGALG00000040371	ENSTGUG00000025115	CD59	CD59 molecule
Chr6	7	5276	52500000	53010000	52577929	52579753	g14626
Chr6	7	5276	52500000	53010000	52584604	52594062	g14627	ENSGALG00000034029	ENSTGUG00000005600	FBXO3	F-box protein 3
Chr6	7	5276	52500000	53010000	52603080	52609604	g14628	ENSGALG00000029892	ENSTGUG00000005633	LMO2	LIM domain only 2
Chr6	7	5276	52500000	53010000	52643038	52667422	g14629	ENSGALG00000013532	ENSTGUG00000024587	CAPRIN1	Cell cycle associated protein 1
Chr6	7	5276	52500000	53010000	52673813	52688473	g14630	ENSGALG00000014573	ENSTGUG00000005638	NAT10	N-acetyltransferase 10
Chr6	7	5276	52500000	53010000	52695936	52699240	g14631
Chr6	7	5276	52500000	53010000	52701300	52703255	g14632	ENSGALG00000031546	ENSTGUG00000006630		Cobalamin binding intrinsic factor-like
Chr6	7	5276	52500000	53010000	52704685	52705911	g14633
Chr6	7	5276	52500000	53010000	52707556	52708716	g14634	ENSGALG00000033781	ENSTGUG00000006627	FEN1	Flap structure-specific endonuclease 1
Chr6	7	5276	52500000	53010000	52709368	52709985	g14635	ENSGALG00000038292	ENSTGUG00000021636	TMEM258	Transmembrane protein 258
Chr6	7	5276	52500000	53010000	52714669	52754556	g14636	ENSGALG00000041253	ENSTGUG00000006600	MYRF	Myelin regulatory factor
Chr6	7	5276	52500000	53010000	52769688	52795190	g14637	ENSGALG00000036492	ENSTGUG00000006570	DAGLA	Diacylglycerol lipase alpha
Chr6	7	5276	52500000	53010000	52841670	52864492	g14638	ENSGALG00000043139	ENSTGUG00000006531	SYT7	Synaptotagmin 7
Chr6	7	5276	52500000	53010000	52868743	52869591	g14639	ENSGALG00000045169	ENSTGUG00000006528	LRRC10B	Leucine rich repeat containing 10B
Chr6	7	5276	52500000	53010000	52870469	52872286	g14640
Chr6	7	5276	52500000	53010000	52872756	52874497	g14641	ENSGALG00000040632	ENSTGUG00000027564	SDHAF2	Succinate dehydrogenase complex assembly factor 2
Chr6	7	5276	52500000	53010000	52875304	52881208	g14642	ENSGALG00000040962	ENSTGUG00000006513	CPSF7	Cleavage and polyadenylation specific factor 7
Chr6	7	5276	52500000	53010000	52882258	52883804	g14643	ENSGALG00000039648	ENSTGUG00000006511	TMEM216	Transmembrane protein 216
Chr6	7	5276	52500000	53010000	52884385	52885787	g14644	ENSGALG00000029480	ENSTGUG00000026595	TMEM138	Transmembrane protein 138
Chr6	7	5276	52500000	53010000	52886874	52888955	g14645	ENSGALG00000032051	ENSTGUG00000006507	CYBASC3	Cytochrome b561 family member A3
Chr6	7	5276	52500000	53010000	52889739	52893090	g14646	ENSGALG00000037854	ENSTGUG00000006479	TKFC	Triokinase and FMN cyclase
Chr6	7	5276	52500000	53010000	52894039	52905063	g14647	ENSGALG00000042333	ENSTGUG00000006414	DDB1	Damage specific DNA binding protein 1
Chr6	7	5276	52500000	53010000	52907062	52912638	g14648	ENSGALG00000043089	ENSTGUG00000006410
Chr6	7	5276	52500000	53010000	52913173	52915104	g14649	ENSGALG00000039242	ENSTGUG00000006387	PGA5	Pepsinogen 5, group I
Chr6	7	5276	52500000	53010000	52919883	52921508	g14650	ENSGALG00000038541	ENSTGUG00000018909	VPS37C	VPS37C subunit of ESCRT-I
Chr6	7	5276	52500000	53010000	52922873	52927006	g14651	ENSGALG00000031735	ENSTGUG00000006369	CD5	CD5 molecule
Chr6	7	5276	52500000	53010000	52929485	52933200	g14652	ENSGALG00000043016	ENSTGUG00000006362
Chr6	7	5276	52500000	53010000	52941598	52942469	g14653		ENSTGUG00000006345	TMEM109	Transmembrane protein 109
Chr6	7	5276	52500000	53010000	52943593	52946961	g14654	ENSGALG00000036530	ENSTGUG00000006319	PRPF19	Pre-mRNA processing factor 19
Chr6	7	5276	52500000	53010000	52953052	52955688	g14655	ENSGALG00000040619	ENSTGUG00000018509	BAAT	Acyl-coenzyme A amino acid N-acyltransferase 2-like
Chr6	7	5276	52500000	53010000	52956317	52958315	g14656	ENSGALG00000036935	ENSTGUG00000006282	CCDC86	Coiled-coil domain containing 86
Chr6	7	5276	52500000	53010000	52958344	52960430	g14657	ENSGALG00000047864
Chr6	7	5276	52500000	53010000	52965422	52967309	g14658		ENSTGUG00000006278
Chr6	7	5276	52500000	53010000	52970244	52971544	g14659	ENSGALG00000029419	ENSTGUG00000006277	MRPL16	Mitochondrial ribosomal protein L16
Chr6	7	5276	52500000	53010000	52972232	52977930	g14660	ENSGALG00000035153	ENSTGUG00000006244	STX3	Syntaxin 3
Chr6	7	5276	52500000	53010000	52979012	52985242	g14661	ENSGALG00000042641	ENSTGUG00000006222	PATL1	PAT1 homolog 1, processing body mRNA decay factor
Chr6	7	5276	52500000	53010000	52986751	52991749	g14662	ENSGALG00000030548	ENSTGUG00000006213	OSBP	Oxysterol binding protein
Chr6	7	5276	52500000	53010000	52993402	52995832	g14663	ENSGALG00000052867	ENSTGUG00000022413	CABP4	Calcium binding protein 4
Chr6	7	5276	52500000	53010000	52997452	52999960	g14664	ENSGALG00000033300		CORO1B	Coronin, actin binding protein, 1B
Chr6	7	5276	52500000	53010000	53000682	53001830	g14665		ENSTGUG00000021108
Chr6	7	5276	52500000	53010000	53002617	53006543	g14666	ENSGALG00000031629	ENSTGUG00000006119	RPS6KB2	Ribosomal protein S6 kinase B2
Chr6	7	5456	54300000	54810000	54306929	54339839	g14771	ENSGALG00000042105	ENSTGUG00000007275	PLCB2	Phospholipase C beta 2
Chr6	7	5456	54300000	54810000	54345388	54360055	g14772		ENSTGUG00000007255	PAK6	p21 (RAC1) activated kinase 6
Chr6	7	5456	54300000	54810000	54389887	54412188	g14773	ENSGALG00000036892	ENSTGUG00000007225	BUB1B	BUB1 mitotic checkpoint serine/threonine kinase B
Chr6	7	5456	54300000	54810000	54430684	54457717	g14774		ENSTGUG00000007213	EPS8L2	EPS8 like 2
Chr6	7	5456	54300000	54810000	54481319	54486723	g14775	ENSGALG00000053398	ENSTGUG00000007207	TMEM80	Transmembrane protein 80
Chr6	7	5456	54300000	54810000	54486873	54504910	g14776	ENSGALG00000034225	ENSTGUG00000007185	DEAF1	DEAF1 transcription factor
Chr6	7	5456	54300000	54810000	54507820	54516682	g14777	ENSGALG00000040761	ENSTGUG00000027051	DRD4	Dopamine receptor D4
Chr6	7	5456	54300000	54810000	54527636	54529876	g14778	ENSGALG00000037020	ENSTGUG00000007168	SCT	Taeniopygia guttata secretin (SCT), mRNA
Chr6	7	5456	54300000	54810000	54531622	54542437	g14779
Chr6	7	5456	54300000	54810000	54562159	54562692	g14780		ENSTGUG00000007155	MPEG1	Macrophage expressed 1
Chr6	7	5456	54300000	54810000	54564081	54564314	g14781
Chr6	7	5456	54300000	54810000	54566332	54572968	g14782	ENSGALG00000010835	ENSTGUG00000007144	DTX4	Deltex E3 ubiquitin ligase 4
Chr6	7	5456	54300000	54810000	54577271	54578120	g14783	ENSGALG00000026207	ENSTGUG00000007141	CNTF	Ciliary neurotrophic factor
Chr6	7	5456	54300000	54810000	54582000	54593493	g14784	ENSGALG00000007287	ENSTGUG00000007128	ZFP91	ZFP91 zinc finger protein, atypical E3 ubiquitin ligase
Chr6	7	5456	54300000	54810000	54594521	54594841	g14785
Chr6	7	5456	54300000	54810000	54596485	54599150	g14786	ENSGALG00000053601	ENSTGUG00000007113.	LPXN	Leupaxin
Chr6	7	5456	54300000	54810000	54601206	54612037	g14787	ENSGALG00000007330	ENSTGUG00000007067	CTNND1	Catenin delta 1
Chr6	7	5456	54300000	54810000	54631558	54632644	g14788
Chr6	7	5456	54300000	54810000	54632973	54633229	g14789		ENSTGUG00000024436
Chr6	7	5456	54300000	54810000	54633281	54633518	g14790
Chr6	7	5456	54300000	54810000	54634328	54636267	g14791	ENSGALG00000007350	ENSTGUG00000007042	TMX2	Thioredoxin related transmembrane protein 2
Chr6	7	5456	54300000	54810000	54636505	54637921	g14792	ENSGALG00000007341	ENSTGUG00000007039	MED19	Mediator complex subunit 19
Chr6	7	5456	54300000	54810000	54639601	54649379	g14793	ENSGALG00000007362	ENSTGUG00000007007	ZDHHC5	Zinc finger DHHC-type containing 5
Chr6	7	5456	54300000	54810000	54656008	54658164	g14794	ENSGALG00000007370	ENSTGUG00000007002	CLP1	Cleavage and polyadenylation factor I subunit 1
Chr6	7	5456	54300000	54810000	54659424	54660580	g14795	ENSGALG00000007374	ENSTGUG00000023978	YPEL4	Yippee like 4
Chr6	7	5456	54300000	54810000	54661140	54664368	g14796	ENSGALG00000007381	ENSTGUG00000006999
Chr6	7	5456	54300000	54810000	54664389	54665991	g14797	ENSGALG00000046098	ENSTGUG00000019046
Chr6	7	5456	54300000	54810000	54666286	54667810	g14798
Chr6	7	5456	54300000	54810000	54670150	54670896	g14799	ENSGALG00000004845	ENSTGUG00000024064	TIMM10	Taeniopygia guttata translocase of inner mitochondrial membrane 10
Chr6	7	5456	54300000	54810000	54672121	54675804	g14800	ENSGALG00000032903	ENSTGUG00000019089	RTN4RL2	Reticulon 4 receptor like 2
Chr6	7	5456	54300000	54810000	54680328	54683987	g14801	ENSGALG00000020479	ENSTGUG00000016253	SLC43A3	Solute carrier family 43 member 3
Chr6	7	5456	54300000	54810000	54684206	54685437	g14802	ENSGALG00000043860		PGR2/3	Tandem PRG2/PRG3 pair
Chr6	7	5456	54300000	54810000	54688617	54696446	g14803	ENSGALG00000054034	ENSTGUG00000029689		Tankyrase 1 binding protein 1
Chr6	7	5456	54300000	54810000	54698761	54704009	g14804	ENSGALG00000007520	ENSTGUG00000006961	SSRP1	Structure specific recognition protein 1
Chr6	7	5456	54300000	54810000	54712124	54713239	g14805	ENSGALG00000004841	ENSTGUG00000025156	APLNR	Apelin receptor
Chr6	7	5456	54300000	54810000	54716081	54716383	g14806
Chr6	7	5456	54300000	54810000	54718191	54719116	g14807		ENSTGUG00000026552	LRRC55	Leucine rich repeat containing 55
Chr6	7	5456	54300000	54810000	54722333	54732943	g14808	ENSGALG00000007525	ENSTGUG00000006928		Inner centromere protein-like
Chr6	7	5456	54300000	54810000	54733505	54746091	g14809	ENSGALG00000007537	ENSTGUG00000006913		Inner centromere protein
Chr6	7	5456	54300000	54810000	54747853	54752629	g14810	ENSGALG00000004166	ENSTGUG00000006901	VPS51	VPS51 subunit of GARP complex
Chr6	7	5456	54300000	54810000	54754510	54756355	g14811	ENSGALG00000004172	ENSTGUG00000025632	BET1L	Bet1 golgi vesicular membrane trafficking protein like
Chr6	7	5456	54300000	54810000	54758043	54767465	g14812	ENSGALG00000004191		RIC8A	RIC8 guanine nucleotide exchange factor A
Chr6	7	5456	54300000	54810000	54770180	54774722	g14813	ENSGALG00000032496	ENSTGUG00000006886	SIRT3	Sirtuin 3
Chr6	7	5456	54300000	54810000	54775104	54780813	g14814	ENSGALG00000043684	ENSTGUG00000006851	PSMD13	Proteasome 26S subunit, non-ATPase 13
Chr6	7	5456	54300000	54810000	54782644	54783827	g14815	ENSGALG00000045362	ENSTGUG00000006849
Chr6	7	5456	54300000	54810000	54785893	54792686	g14816	ENSGALG00000004234	ENSTGUG00000006825	PGGHG	protein-glucosylgalactosylhydroxylysine glucosidase
Chr6	7	5456	54300000	54810000	54794543	54795569	g14817	ENSGALG00000004239	ENSTGUG00000006845	IFITM5	interferon induced transmembrane protein 5
Chr6	7	5456	54300000	54810000	54796448	54797324	g14818	ENSGALG00000045199	ENSTGUG00000023359
Chr6	7	5456	54300000	54810000	54799762	54800552	g14819	ENSGALG00000026970	ENSTGUG00000029566
Chr6	7	5456	54300000	54810000	54801866	54802366	g14820
Chr6	7	5456	54300000	54810000	54802565	54820791	g14821		ENSTGUG00000006890	B4GALNT4	RIC8 guanine nucleotide exchange factor A
Chr6	7	5746	57200000	57710000	57232357	57306140	g14857	ENSGALG00000006172	ENSTGUG00000008682	ABCC8	ATP binding cassette subfamily C member 8
Chr6	7	5746	57200000	57710000	57311620	57312822	g14858	ENSGALG00000020505	ENSTGUG00000008677	KCNJ11	Potassium inwardly rectifying channel subfamily J member 11
Chr6	7	5746	57200000	57710000	57342367	57355009	g14859	ENSGALG00000006147	ENSTGUG00000008639	NUCB2	Nucleobindin 2
Chr6	7	5746	57200000	57710000	57365346	57367933	g14860
Chr6	7	5746	57200000	57710000	57396959	57435124	g14861	ENSGALG00000006121	ENSTGUG00000008575	PIK3C2A	Phosphatidylinositol-4-phosphate 3-kinase catalytic subunit type 2 alpha
Chr6	7	5746	57200000	57710000	57438207	57442466	g14862	ENSGALG00000006096	ENSTGUG00000008572	RPS13	Taeniopygia guttata ribosomal protein S13 (RPS13), mRNA
Chr6	7	5746	57200000	57710000	57489373	57489825	g14863
Chr6	7	5746	57200000	57710000	57540094	57635216	g14864	ENSGALG00000029679	ENSTGUG00000008557	PLEKHA7	Pleckstrin homology domain containing A7
Chr6	7	5746	57200000	57710000	57651608	57655803	g14865	ENSGALG00000006077	ENSTGUG00000024921	C11orf58	Chromosome 5 C11orf58 homolog
Chr6	7	5867	58410000	58920000	58485592	58545134	g14867	ENSGALG00000032558	ENSTGUG00000008514	INSC	INSC spindle orientation adaptor protein
Chr6	7	5867	58410000	58920000	58650286	58651783	g14868	ENSGALG00000006054	ENSTGUG00000008509	CALCB	Calcitonin related polypeptide beta
Chr6	7	5867	58410000	58920000	58662434	58667473	g14869	ENSGALG00000006050	ENSTGUG00000008492	CYP2R1	Cytochrome P450 family 2 subfamily R member 1
Chr6	7	5867	58410000	58920000	58678190	58759234	g14870	ENSGALG00000006035	ENSTGUG00000008479	PDE3B	Phosphodiesterase 3B
Chr6	7	5867	58410000	58920000	58764287	58765038	g14871
Chr6	7	5867	58410000	58920000	58771545	58772296	g14872
Chr6	7	5867	58410000	58920000	58791595	58799727	g14873	ENSGALG00000006022	ENSTGUG00000008447	PSMA1	Taeniopygia guttata proteasome alpha 1 subunit-like
Chr6	7	5867	58410000	58920000	58804178	58819980	g14874	ENSGALG00000006015	ENSTGUG00000008435	COPB1	Coatomer protein complex subunit beta 1
Chr6	7	5867	58410000	58920000	58860035	58901281	g14875		ENSTGUG00000008422	RRAS2	RAS related 2
Chr6	7	5959	59320000	59830000	59542843	59590918	g14879		ENSTGUG00000008369	TRIM66	Tripartite motif containing 66
Chr6	7	5958	59320000	59830000	59593976	59596543	g14880	ENSGALG00000005948	ENSTGUG00000008355	RPL27A	Ribosomal protein L27a
Chr6	7	5958	59320000	59830000	59599115	59684614	g14881	ENSGALG00000047559	ENSTGUG00000008328	DENND2B	DENN domain containing 2B
Chr6	7	5958	59320000	59830000	59757430	59762230	g14882
Chr6	7	5958	59320000	59830000	59772833	59773372	g14883	ENSGALG00000036725	ENSTGUG00000019350	ASCL4	Achaete-scute family bHLH transcription factor 4
Chr6	7	5959	59330000	59840000	59778364	59785779	g14884	ENSGALG00000005908	ENSTGUG00000020995	TMEM9B	TMEM9 domain family member B
Chr6	7	5959	59330000	59840000	59801607	59813374	g14885	ENSGALG00000005903	ENSTGUG00000008315	NRIP3	Nuclear receptor interacting protein 3
Chr7	8	2121	20950000	21460000	20997477	21004796	g15246		ENSTGUG00000008676	CDCA7	Cell division cycle associated 7
Chr7	8	2121	20950000	21460000	21215519	21248345	g15247	ENSGALG00000031796	ENSTGUG00000008690	SP3	Sp3 transcription factor
Chr7	8	2121	20950000	21460000	21278473	21280797	g15248
Chr7	8	2121	20950000	21460000	21285714	21384712	g15249	ENSGALG00000009325	ENSTGUG00000008710	OLA1	Obg like ATPase 1
Chr7	8	2121	20950000	21460000	21406562	21408656	g15250	ENSGALG00000043079	ENSTGUG00000025759	SP9	Sp9 transcription factor
Chr7	8	2121	20950000	21460000	21415643	21436206	g15251	ENSGALG00000014276	ENSTGUG00000008746	CIR1	Corepressor interacting with RBPJ, 1
Chr7	8	2121	20950000	21460000	21436422	21442948	g15252	ENSGALG00000031751	ENSTGUG00000008770	SCRN3	Secernin 3
Chr7	8	3653	36270000	36780000	36292423	36293282	g15466	ENSGALG00000052743
Chr7	8	3653	36270000	36780000	36412532	36417363	g15467	ENSGALG00000004129	ENSTGUG00000003884	SPP2	Secreted phosphoprotein 2
Chr7	8	3653	36270000	36780000	36425740	36431042	g15468	ENSGALG00000045878	ENSTGUG00000000644, ENSTGUG00000011144, ENSTGUG00000019313, ENSTGUG00000019695, ENSTGUG00000020568, ENSTGUG00000022925, ENSTGUG00000024172, ENSTGUG00000024230, ENSTGUG00000024421, ENSTGUG00000024434, ENSTGUG00000024557, ENSTGUG00000025120, ENSTGUG00000026868, ENSTGUG00000026891, ENSTGUG00000026913, ENSTGUG00000028760	MROH6	Maestro heat-like repeat-containing protein family member 6
Chr7	8	3653	36270000	36780000	36435446	36440489	g15469	ENSGALG00000045878	ENSTGUG00000000644, ENSTGUG00000011144, ENSTGUG00000019313, ENSTGUG00000019695, ENSTGUG00000020568, ENSTGUG00000022925, ENSTGUG00000024172, ENSTGUG00000024230, ENSTGUG00000024421, ENSTGUG00000024434, ENSTGUG00000024557, ENSTGUG00000025120, ENSTGUG00000026868, ENSTGUG00000026891, ENSTGUG00000026913, ENSTGUG00000028760	MROH6	Maestro heat-like repeat-containing protein family member 6
Chr7	8	3653	36270000	36780000	36444910	36449973	g15470	ENSGALG00000045878	ENSTGUG00000000644, ENSTGUG00000011144, ENSTGUG00000019313, ENSTGUG00000019695, ENSTGUG00000020568, ENSTGUG00000022925, ENSTGUG00000024172, ENSTGUG00000024230, ENSTGUG00000024421, ENSTGUG00000024434, ENSTGUG00000024557, ENSTGUG00000025120, ENSTGUG00000026868, ENSTGUG00000026891, ENSTGUG00000026913, ENSTGUG00000028760	MROH6	Maestro heat-like repeat-containing protein family member 6
Chr7	8	3653	36270000	36780000	36454379	36459446	g15471	ENSGALG00000045878	ENSTGUG00000000644, ENSTGUG00000011144, ENSTGUG00000019313, ENSTGUG00000019695, ENSTGUG00000020568, ENSTGUG00000022925, ENSTGUG00000024172, ENSTGUG00000024230, ENSTGUG00000024421, ENSTGUG00000024434, ENSTGUG00000024557, ENSTGUG00000025120, ENSTGUG00000026868, ENSTGUG00000026891, ENSTGUG00000026913, ENSTGUG00000028760	MROH6	Maestro heat-like repeat-containing protein family member 6
Chr7	8	3653	36270000	36780000	36463852	36468924	g15472	ENSGALG00000045878	ENSTGUG00000000644, ENSTGUG00000011144, ENSTGUG00000019313, ENSTGUG00000019695, ENSTGUG00000020568, ENSTGUG00000022925, ENSTGUG00000024172, ENSTGUG00000024230, ENSTGUG00000024421, ENSTGUG00000024434, ENSTGUG00000024557, ENSTGUG00000025120, ENSTGUG00000026868, ENSTGUG00000026891, ENSTGUG00000026913, ENSTGUG00000028760	MROH6	Maestro heat-like repeat-containing protein family member 6
Chr7	8	3653	36270000	36780000	36482798	36487859	g15473	ENSGALG00000045878	ENSTGUG00000000644, ENSTGUG00000011144, ENSTGUG00000019313, ENSTGUG00000019695, ENSTGUG00000020568, ENSTGUG00000022925, ENSTGUG00000024172, ENSTGUG00000024230, ENSTGUG00000024421, ENSTGUG00000024434, ENSTGUG00000024557, ENSTGUG00000025120, ENSTGUG00000026868, ENSTGUG00000026891, ENSTGUG00000026913, ENSTGUG00000028760	MROH6	Maestro heat-like repeat-containing protein family member 6
Chr7	8	3653	36270000	36780000	36492263	36497323	g15474	ENSGALG00000045878	ENSTGUG00000000644, ENSTGUG00000011144, ENSTGUG00000019313, ENSTGUG00000019695, ENSTGUG00000020568, ENSTGUG00000022925, ENSTGUG00000024172, ENSTGUG00000024230, ENSTGUG00000024421, ENSTGUG00000024434, ENSTGUG00000024557, ENSTGUG00000025120, ENSTGUG00000026868, ENSTGUG00000026891, ENSTGUG00000026913, ENSTGUG00000028760	MROH6	Maestro heat-like repeat-containing protein family member 6
Chr7	8	3653	36270000	36780000	36527351	36532396	g15475	ENSGALG00000045878	ENSTGUG00000000644,ENSTGUG00000011144,ENSTGUG00000019313,ENSTGUG00000019695,ENSTGUG00000020568,ENSTGUG00000022925,ENSTGUG00000024172,ENSTGUG00000024230,ENSTGUG00000024421,ENSTGUG00000024434,ENSTGUG00000024557,ENSTGUG00000025120,ENSTGUG00000026868,ENSTGUG00000026891,ENSTGUG00000026913,ENSTGUG00000028760	MROH6	Maestro heat-like repeat-containing protein family member 6
Chr7	8	3653	36270000	36780000	36655520	36656880	g15476
Chr7	8	3653	36270000	36780000	36657085	36956437	g15477	ENSGALG00000004045	ENSTGUG00000003583	AGAP1	ArfGAP with GTPase domain, ankyrin repeat and PH domain 1
Chr7	8	3739	37130000	37640000	37145985	37147079	g15481	ENSGALG00000021031	ENSTGUG00000003645	ACKR3	Atypical chemokine receptor 3
Chr7	8	3739	37130000	37640000	37249712	37250062	g15482
Chr7	8	3739	37130000	37640000	37255206	37260409	g15483	ENSGALG00000033385	ENSTGUG00000003647	COPS8	COP9 signalosome subunit 8
Chr7	8	3739	37130000	37640000	37374416	37379716	g15484	ENSGALG00000045878	ENSTGUG00000000644, ENSTGUG00000011144, ENSTGUG00000019313, ENSTGUG00000019695, ENSTGUG00000020568, ENSTGUG00000022925, ENSTGUG00000024172, ENSTGUG00000024230, ENSTGUG00000024421, ENSTGUG00000024434, ENSTGUG00000024557, ENSTGUG00000025120, ENSTGUG00000026868, ENSTGUG00000026891, ENSTGUG00000026913, ENSTGUG00000028760	MROH6	Maestro heat-like repeat-containing protein family member 6
Chr7	8	3739	37130000	37640000	37467978	37473287	g15486	ENSGALG00000045878	ENSTGUG00000000644, ENSTGUG00000011144, ENSTGUG00000019313, ENSTGUG00000019695, ENSTGUG00000020568, ENSTGUG00000022925, ENSTGUG00000024172, ENSTGUG00000024230, ENSTGUG00000024421, ENSTGUG00000024434, ENSTGUG00000024557, ENSTGUG00000025120, ENSTGUG00000026868, ENSTGUG00000026891, ENSTGUG00000026913, ENSTGUG00000028760	MROH6	Maestro heat-like repeat-containing protein family member 6
Chr7	8	3739	37130000	37640000	37477631	37483099	g15487	ENSGALG00000045878	ENSTGUG00000000644, ENSTGUG00000011144, ENSTGUG00000019313, ENSTGUG00000019695, ENSTGUG00000020568, ENSTGUG00000022925, ENSTGUG00000024172, ENSTGUG00000024230, ENSTGUG00000024421, ENSTGUG00000024434, ENSTGUG00000024557, ENSTGUG00000025120, ENSTGUG00000026868, ENSTGUG00000026891, ENSTGUG00000026913, ENSTGUG00000028760	MROH6	Maestro heat-like repeat-containing protein family member 6
Chr7	8	3739	37130000	37640000	37496106	37496481	g15488
Chr7	8	3739	37130000	37640000	37501936	37507245	g15489	ENSGALG00000045878	ENSTGUG00000000644, ENSTGUG00000011144, ENSTGUG00000019313, ENSTGUG00000019695, ENSTGUG00000020568, ENSTGUG00000022925, ENSTGUG00000024172, ENSTGUG00000024230, ENSTGUG00000024421, ENSTGUG00000024434, ENSTGUG00000024557, ENSTGUG00000025120, ENSTGUG00000026868, ENSTGUG00000026891, ENSTGUG00000026913, ENSTGUG00000028760	MROH6	Maestro heat-like repeat-containing protein family member 6
Chr7	8	3739	37130000	37640000	37511800	37517109	g15490	ENSGALG00000045878	ENSTGUG00000000644, ENSTGUG00000011144, ENSTGUG00000019313, ENSTGUG00000019695, ENSTGUG00000020568, ENSTGUG00000022925, ENSTGUG00000024172, ENSTGUG00000024230, ENSTGUG00000024421, ENSTGUG00000024434, ENSTGUG00000024557, ENSTGUG00000025120, ENSTGUG00000026868, ENSTGUG00000026891, ENSTGUG00000026913, ENSTGUG00000028760	MROH6	Maestro heat-like repeat-containing protein family member 6
Chr7	8	3739	37130000	37640000	37521664	37526977	g15491	ENSGALG00000045878	ENSTGUG00000000644, ENSTGUG00000011144, ENSTGUG00000019313, ENSTGUG00000019695, ENSTGUG00000020568, ENSTGUG00000022925, ENSTGUG00000024172, ENSTGUG00000024230, ENSTGUG00000024421, ENSTGUG00000024434, ENSTGUG00000024557, ENSTGUG00000025120, ENSTGUG00000026868, ENSTGUG00000026891, ENSTGUG00000026913, ENSTGUG00000028760	MROH6	Maestro heat-like repeat-containing protein family member 6
Chr7	8	3745	37190000	37700000	37448418	37453899	g15485	ENSGALG00000045878	ENSTGUG00000000644,ENSTGUG00000011144,ENSTGUG00000019313,ENSTGUG00000019695,ENSTGUG00000020568,ENSTGUG00000022925,ENSTGUG00000024172,ENSTGUG00000024230,ENSTGUG00000024421,ENSTGUG00000024434,ENSTGUG00000024557,ENSTGUG00000025120,ENSTGUG00000026868,ENSTGUG00000026891,ENSTGUG00000026913,ENSTGUG00000028760	MROH6	Maestro heat-like repeat-containing protein family member 6
Chr9	10	3001	29750000	30260000	29800615	29890145	g1803	ENSGALG00000011094	ENSTGUG00000010065, ENSTGUG00000020480	PDE4B	cAMP-specific 3',5'-cyclic phosphodiesterase 4B
Chr9	10	3001	29750000	30260000	29814379	29814936	g1804		ENSTGUG00000028914
Chr9	10	3001	29750000	30260000	29946581	29953321	g1805	ENSGALG00000011113	ENSTGUG00000010106, ENSTGUG00000025877		SH3-containing GRB2-like protein 3-interacting protein 1
Chr9	10	3001	29750000	30260000	29960106	29961500	g1806		ENSTGUG00000010158, ENSTGUG00000029074
Chr9	10	3001	29750000	30260000	29962257	29964563	g1807		ENSTGUG00000010160, ENSTGUG00000021010
Chr9	10	3001	29750000	30260000	29966258	29980424	g1808	ENSGALG00000045792	ENSTGUG00000010161, ENSTGUG00000021508		WD repeat-containing protein 78
Chr9	10	3001	29750000	30260000	29981966	30013068	g1809	ENSGALG00000011118	ENSTGUG00000027339, ENSTGUG00000027609	MIER1	Mesoderm induction early response protein 1
Chr9	10	3001	29750000	30260000	30017836	30028113	g1810	ENSGALG00000011121	ENSTGUG00000010140, ENSTGUG00000025177
Chr9	10	3001	29750000	30260000	30033647	30051901	g1811		ENSTGUG00000027540
Chr9	10	3001	29750000	30260000	30088825	30103979	g1812	ENSGALG00000011229	ENSTGUG00000010185	SERBP1	SERPINE1 mRNA binding protein 1
Chr9	10	3001	29750000	30260000	30119384	30120616	g1813	ENSGALG00000025977	ENSTGUG00000021186	GADD45A	Growth arrest and DNA damage-inducible protein GADD45 alpha-like
Chr9	10	3001	29750000	30260000	30124056	30124746	g1814	ENSGALG00000026591	ENSTGUG00000020206	GNG12	Taeniopygia guttata G protein subunit gamma 12
Chr9	10	3001	29750000	30260000	30132582	30133544	g1815
Chr9	10	3001	29750000	30260000	30150101	30150697	g1816		ENSTGUG00000026090, ENSTGUG00000028200	DIRAS3	GTP-binding protein Di-Ras2-like
Chr9	10	3001	29750000	30260000	30157582	30182580	g1817	ENSGALG00000011238	ENSTGUG00000010207, ENSTGUG00000018956	WLS	wntless Wnt ligand secretion mediator
Chr9	10	3001	29750000	30260000	30204039	30213553	g1818	ENSGALG00000011255	ENSTGUG00000010227, ENSTGUG00000022521		Methylcrotonoyl-CoA carboxylase beta chain, mitochondrial-like
Chr9	10	3001	29750000	30260000	30223381	30232936	g1819	ENSGALG00000011275	ENSTGUG00000010258, ENSTGUG00000019510		DEP domain-containing protein 1A-like
Chr9	10	3001	29750000	30260000	30234530	30245589	g1820	ENSGALG00000011331	ENSTGUG00000028389		Cystathionine gamma-lyase-like
Chr9	10	3001	29750000	30260000	30249226	30264216	g1821	ENSGALG00000047190	ENSTGUG00000010275, ENSTGUG00000026570
Chr10	11	106	800000	1310000	820151	835391	g1908	ENSGALG00000043082	ENSTGUG00000011317	DHX36	DEAH-box helicase 36
Chr10	11	106	800000	1310000	836834	845170	g1909	ENSGALG00000010337	ENSTGUG00000011327	GPR149	G protein-coupled receptor 149
Chr10	11	106	800000	1310000	887457	912848	g1910	ENSGALG00000010331	ENSTGUG00000011304	MME	Membrane metalloendopeptidase
Chr10	11	106	800000	1310000	943598	987520	g1911	ENSGALG00000010312	ENSTGUG00000011275	PLCH1	Phospholipase C eta 1
Chr10	11	106	800000	1310000	1001886	1006915	g1912	ENSGALG00000026293	ENSTGUG00000019088	C3orf33	Chromosome 3 open reading frame 33
Chr10	11	106	800000	1310000	1009962	1019039	g1913	ENSGALG00000010302	ENSTGUG00000011271	SLC33A1	Solute carrier family 33 member 1
Chr10	11	106	800000	1310000	1020283	1045954	g1914	ENSGALG00000010284	ENSTGUG00000011256	GMPS	Guanine monophosphate synthase
Chr10	11	106	800000	1310000	1075939	1126962	g1915	ENSGALG00000010269	ENSTGUG00000011253	KCNAB1	Potassium voltage-gated channel subfamily A member regulatory beta subunit 1
Chr10	11	106	800000	1310000	1131277	1134137	g1916	ENSGALG00000028683	ENSTGUG00000011245	SSR3	Taeniopygia guttata signal sequence receptor subunit 3
Chr10	11	106	800000	1310000	1147224	1160756	g1917	ENSGALG00000010256	ENSTGUG00000017448	TIPARP	TCDD inducible poly(ADP-ribose) polymerase
Chr10	11	106	800000	1310000	1224946	1236776	g1918	ENSGALG00000009699	ENSTGUG00000011231	CCNL1	Cyclin L1
Chr10	11	106	800000	1310000	1252161	1301399	g1919	ENSGALG00000009682	ENSTGUG00000011225	VEPH1	Ventricular zone expressed PH domain containing 1
Chr10	11	166	1400000	1910000	1418596	1422989	g1920	ENSGALG00000039728	ENSTGUG00000011221	SHOX2	Short stature homeobox 2
Chr10	11	166	1400000	1910000	1424739	1425415	g1921
Chr10	11	166	1400000	1910000	1425758	1522343	g1922	ENSGALG00000009669	ENSTGUG00000011212	RSRC1	Arginine and serine rich coiled-coil 1
Chr10	11	166	1400000	1910000	1532942	1545069	g1923	ENSGALG00000009654	ENSTGUG00000011211	MLF1	Myeloid leukemia factor 1
Chr10	11	166	1400000	1910000	1547893	1564902	g1924	ENSGALG00000009634	ENSTGUG00000028908	GFM1	G elongation factor mitochondrial 1
Chr10	11	166	1400000	1910000	1557222	1561128	g1925	ENSGALG00000009651		LXN	Latexin
Chr10	11	166	1400000	1910000	1567877	1574713	g1926	ENSGALG00000009594	ENSTGUG00000011202	RARRES1	Retinoic acid receptor responder 1
Chr10	11	166	1400000	1910000	1576758	1577633	g1927
Chr10	11	166	1400000	1910000	1592359	1604980	g1928	ENSGALG00000009593	ENSTGUG00000011199	MFSD1	Major facilitator superfamily domain containing 1
Chr10	11	166	1400000	1910000	1623900	1642767	g1929	ENSGALG00000044085
Chr10	11	166	1400000	1910000	1663178	1711717	g1930	ENSGALG00000039468	ENSTGUG00000011194	SCHIP1	Taeniopygia guttata schwannomin interacting protein 1-like
Chr10	11	166	1400000	1910000	1727824	1738416	g1931	ENSGALG00000023546	ENSTGUG00000024135
Chr10	11	166	1400000	1910000	1755776	1783831	g1932	ENSGALG00000009559	ENSTGUG00000011184
Chr10	11	166	1400000	1910000	1788038	1812872	g1933	ENSGALG00000009553	ENSTGUG00000011171	SMC4	Structural maintenance of chromosomes 4
Chr10	11	166	1400000	1910000	1821456	1841065	g1934	ENSGALG00000009549	ENSTGUG00000011158	KPNA4	Karyopherin subunit alpha 4
Chr10	11	166	1400000	1910000	1853122	1853733	g1935	ENSGALG00000043623	ENSTGUG00000011157	ARL14	ADP ribosylation factor like GTPase 14
Chr10	11	166	1400000	1910000	1859153	1860139	g1936	ENSGALG00000054759	ENSTGUG00000026270	B3GALNT1	Beta-1,3-N-acetylgalactosaminyltransferase 1
Chr11	13	242	2160000	2670000	2349054	2448751	g2604	ENSGALG00000031896	ENSTGUG00000007561	GSE1	GSE1 description:Gse1 coiled-coil protein
Chr11	13	242	2160000	2670000	2179830	2224362	g2600	ENSGALG00000034166	ENSTGUG00000007612	ZCCHC14	Zinc finger CCHC-type containing 14
Chr11	13	242	2160000	2670000	2229851	2236223	g2601	ENSGALG00000055010	ENSTGUG00000029453	MAP1LC3B	Microtubule associated protein 1 light chain 3 beta
Chr11	13	242	2160000	2670000	2246268	2265643	g2602	ENSGALG00000005779	ENSTGUG00000007593	FBXO31	F-box protein 31
Chr11	13	242	2160000	2670000	2293008	2301812	g2603	ENSGALG00000025938	ENSTGUG00000007582	KIAA0513	KIAA0513
Chr11	13	242	2160000	2670000	2452762	2456070	g2605	ENSGALG00000033063
Chr11	13	242	2160000	2670000	2458099	2459610	g2606	ENSGALG00000052628
Chr11	13	242	2160000	2670000	2468440	2474692	g2607	ENSGALG00000005744	ENSTGUG00000004096	EMC8	ER membrane protein complex subunit 8
Chr11	13	242	2160000	2670000	2477190	2480356	g2608	ENSGALG00000005749	ENSTGUG00000004109	COX4I1	Cytochrome c oxidase subunit 4I1
Chr11	13	242	2160000	2670000	2481567	2496180	g2609		ENSTGUG00000004124
Chr11	13	242	2160000	2670000	2501909	2508073	g2610	ENSGALG00000005757	ENSTGUG00000004127	IRF8	Interferon regulatory factor 8
Chr14	16	1535	15090000	15600000	15103198	15105221	g4020
Chr14	16	1535	15090000	15600000	15107640	15134541	g4021	ENSGALG00000002113	ENSTGUG00000001570	LCP2	Lymphocyte cytosolic protein 2
Chr14	16	1535	15090000	15600000	15143596	15148776	g4022	ENSGALG00000051899	ENSTGUG00000001574	DND1	DND microRNA-mediated repression inhibitor 1
Chr14	16	1535	15090000	15600000	15152437	15154445	g4023	ENSGALG00000029199	ENSTGUG00000028907	WDR55	WD repeat domain 55
Chr14	16	1535	15090000	15600000	15155432	15163353	g4024	ENSGALG00000037172	ENSTGUG00000001576	IK	IK cytokine
Chr14	16	1535	15090000	15600000	15163576	15165046	g4025	ENSGALG00000040626	ENSTGUG00000028397
Chr14	16	1535	15090000	15600000	15165426	15172223	g4026	ENSGALG00000037776	ENSTGUG00000001595	TMCO6	Transmembrane and coiled-coil domains 6
Chr14	16	1535	15090000	15600000	15174065	15183674	g4027	ENSGALG00000039140	ENSTGUG00000001596	CD14	CD14 molecule
Chr14	16	1535	15090000	15600000	15184844	15185791	g4028		ENSTGUG00000001597	SLC35A4	Solute carrier family 35 member A4
Chr14	16	1535	15090000	15600000	15186367	15186953	g4029	ENSGALG00000036355	ENSTGUG00000022952		SLC35A4 upstream open reading frame protein
Chr14	16	1535	15090000	15600000	15192475	15198833	g4030	ENSGALG00000041129	ENSTGUG00000001599	STING1	Stimulator of interferon response cGAMP interactor 1
Chr14	16	1535	15090000	15600000	15206193	15230155	g4031		ENSTGUG00000001604	UBE2D2	Ubiquitin conjugating enzyme E2 D2
Chr14	16	1535	15090000	15600000	15249721	15250978	g4032
Chr14	16	1535	15090000	15600000	15299113	15305980	g4033	ENSGALG00000000884	ENSTGUG00000001608	CXXC5	CXXC finger protein 5
Chr14	16	1535	15090000	15600000	15312841	15314980	g4034
Chr14	16	1535	15090000	15600000	15484654	15516702	g4035	ENSGALG00000030836	ENSTGUG00000001610	PSD2	Pleckstrin and Sec7 domain containing 2
Chr17	19	1269	12430000	12940000	12437698	12447384	g5216	ENSGALG00000008070	ENSTGUG00000010490	ZMAT5	zinc finger matrin-type 5
Chr17	19	1269	12430000	12940000	12452426	12453647	g5217	ENSGALG00000008066	ENSTGUG00000010494	UQCR10	ubiquinol-cytochrome c reductase, complex III subunit X
Chr17	19	1269	12430000	12940000	12456273	12478290	g5218	ENSGALG00000008059	ENSTGUG00000010495	ASCC2	activating signal cointegrator 1 complex subunit 2
Chr17	19	1269	12430000	12940000	12526851	12563581	g5219	ENSGALG00000008051	ENSTGUG00000010514	MTMR3	myotubularin related protein 3
Chr17	19	1269	12430000	12940000	12569543	12585665	g5220	ENSGALG00000008040
Chr17	19	1269	12430000	12940000	12588793	12610291	g5221	ENSGALG00000008037	ENSTGUG00000010532	HORMAD2	HORMA domain containing 2
Chr17	19	1269	12430000	12940000	12630436	12631511	g5222		ENSTGUG00000010537	LIF	LIF interleukin 6 family cytokine
Chr17	19	1269	12430000	12940000	12639217	12640648	g5223
Chr17	19	1269	12430000	12940000	12643600	12648302	g5224	ENSGALG00000007964	ENSTGUG00000010540	CASTOR1	cytosolic arginine sensor for mTORC1 subunit 1
Chr17	19	1269	12430000	12940000	12650571	12660519	g5225	ENSGALG00000007954	ENSTGUG00000010542	TBC1D10A	TBC1 domain family member 10A
Chr17	19	1269	12430000	12940000	12663316	12675588	g5226	ENSGALG00000007937	ENSTGUG00000010547	SF3A1	splicing factor 3a subunit 1
Chr17	19	1269	12430000	12940000	12676146	12682558	g5227	ENSGALG00000007907	ENSTGUG00000010559	CCDC157	Coiled-coil domain containing 157
Chr17	19	1269	12430000	12940000	12683718	12687234	g5228	ENSGALG00000040925	ENSTGUG00000021023	RNF215	Ring finger protein 215
Chr17	19	1269	12430000	12940000	12690883	12690885	g5229		ENSTGUG00000027525	SEC14L2	SEC14 like lipid binding 2
Chr17	19	1269	12430000	12940000	12696550	12696552	g5230	ENSGALG00000038952	ENSTGUG00000019026	MTFP1	mitochondrial fission process 1
Chr17	19	1269	12430000	12940000	12701779	12701781	g5231
Chr17	19	1269	12430000	12940000	12706616	12706618	g5232	ENSGALG00000007781	ENSTGUG00000021634	GAL3ST1	galactose-3-O-sulfotransferase 1
Chr17	19	1269	12430000	12940000	12721154	12721156	g5233	ENSGALG00000007778	ENSTGUG00000015553	PES1	pescadillo ribosomal biogenesis factor 1
Chr17	19	1269	12430000	12940000	12722368	12722370	g5234	ENSGALG00000048285	ENSTGUG00000024830
Chr17	19	1269	12430000	12940000	12725948	12725950	g5235	ENSGALG00000050491	ENSTGUG00000023323	SLC35E4	solute carrier family 35 member E4
Chr17	19	1269	12430000	12940000	12742955	12742957	g5236	ENSGALG00000037307	ENSTGUG00000010561	IQCD	IQ motif containing D
Chr17	19	1269	12430000	12940000	12750335	12750337	g5237	ENSGALG00000007758	ENSTGUG00000010563	OSBP2	oxysterol binding protein 2
Chr17	19	1269	12430000	12940000	12853082	12853084	g5238
Chr17	19	1269	12430000	12940000	12896654	12896656	g5239
Chr18	20	738	7120000	7630000	7118964	7120857	g6678
Chr18	20	738	7120000	7630000	7123447	7127180	g6679	ENSGALG00000035911	ENSTGUG00000003149	CBX4	Chromobox 4
Chr18	20	738	7120000	7630000	7143194	7166053	g6680	ENSGALG00000007054	ENSTGUG00000003143	TBC1D16	TBC1 domain family member 16
Chr18	20	738	7120000	7630000	7172852	7183803	g6681	ENSGALG00000007042	ENSTGUG00000003135	CCDC40	Coiled-coil domain containing 40
Chr18	20	738	7120000	7630000	7184265	7190015	g6682		ENSTGUG00000003105	GAA	Glucosidase alpha, acid
Chr18	20	738	7120000	7630000	7191522	7194245	g6683	ENSGALG00000007027	ENSTGUG00000003089	SGSH	N-sulfoglucosamine sulfohydrolase
Chr18	20	738	7120000	7630000	7194510	7201058	g6684	ENSGALG00000007018	ENSTGUG00000003079	SLC26A11	Solute carrier family 26 member 11
Chr18	20	738	7120000	7630000	7205814	7247516	g6685	ENSGALG00000039269	ENSTGUG00000003069	RNF213	Ring finger protein 213
Chr18	20	738	7120000	7630000	7248364	7256893	g6686	ENSGALG00000006963	ENSTGUG00000022138	ENDOV	Endonuclease V
Chr18	20	738	7120000	7630000	7267641	7268105	g6687
Chr18	20	738	7120000	7630000	7268234	7270442	g6688	ENSGALG00000017418
Chr18	20	738	7120000	7630000	7284277	7387507	g6689	ENSGALG00000034210	ENSTGUG00000003028	RPTOR	Regulatory associated protein of MTOR complex 1
Chr18	20	738	7120000	7630000	7391377	7394892	g6690	ENSGALG00000026428	ENSTGUG00000003019	CHMP6	Charged multivesicular body protein 6
Chr18	20	738	7120000	7630000	7405481	7442696	g6691	ENSGALG00000042538	ENSTGUG00000002986	BAIAP2	BAR/IMD domain containing adaptor protein 2
Chr18	20	738	7120000	7630000	7448486	7466817	g6692	ENSGALG00000006901	ENSTGUG00000022357	AATK	Apoptosis associated tyrosine kinase
Chr18	20	738	7120000	7630000	7470879	7481214	g6693	ENSGALG00000006895	ENSTGUG00000002972	CEP131	Centrosomal protein 131
Chr18	20	738	7120000	7630000	7483511	7487009	g6694	ENSGALG00000044464	ENSTGUG00000002968	TEPSIN	TEPSIN adaptor related protein complex 4 accessory protein
Chr18	20	738	7120000	7630000	7487356	7487737	g6695	ENSGALG00000036659		NDUFAF8	NADH:ubiquinone oxidoreductase complex assembly factor 8
Chr18	20	738	7120000	7630000	7489579	7519312	g6696	ENSGALG00000006880	ENSTGUG00000002960	SLC38A10	Solute carrier family 38 member 10
Chr18	20	738	7120000	7630000	7529833	7550194	g6697	ENSGALG00000040308	ENSTGUG00000019540	BAHCC1	BAH domain and coiled-coil containing 1
Chr18	20	738	7120000	7630000	7553756	7555482	g6698	ENSGALG00000028749	ENSTGUG00000023431	ACTG1	Actin gamma 1
Chr18	20	738	7120000	7630000	7559686	7562620	g6699	ENSGALG00000023354	ENSTGUG00000014701	FSCN2	Fascin actin-bundling protein 2, retinal
Chr18	20	738	7120000	7630000	7563576	7569761	g6700	ENSGALG00000042215	ENSTGUG00000017013	FAAP100	FA core complex associated protein 100
Chr18	20	738	7120000	7630000	7571486	7572203	g6701	ENSGALG00000054746
Chr18	20	738	7120000	7630000	7573916	7597343	g6702	ENSGALG00000004583	ENSTGUG00000002958	NPLOC4	NPL4 homolog, ubiquitin recognition factor
Chr18	20	738	7120000	7630000	7597905	7599838	g6703	ENSGALG00000004525	ENSTGUG00000002947	TSPAN10	Tetraspanin 10
Chr18	20	738	7120000	7630000	7602346	7603128	g6704	ENSGALG00000039263		OXLD1	Oxidoreductase-like domain containing 1
Chr18	20	738	7120000	7630000	7603267	7605211	g6705	ENSGALG00000004505	ENSTGUG00000002950	CCDC137	Taeniopygia guttata coiled-coil domain containing 137
Chr18	20	738	7120000	7630000	7607328	7609483	g6706	ENSGALG00000021362	ENSTGUG00000002949	GPRC5C	G protein-coupled receptor class C group 5 member C
Chr18	20	738	7120000	7630000	7609639	7610097	g6707
Chr18	20	738	7120000	7630000	7614661	7615973	g6708	ENSGALG00000022536	ENSTGUG00000027421	GPR142	G protein-coupled receptor 142
Chr18	20	738	7120000	7630000	7619810	7622981	g6709	ENSGALG00000023359	ENSTGUG00000002937	BTBD17	BTB domain containing 17
Chr18	20	738	7120000	7630000	7624458	7628972	g6710	ENSGALG00000004495	ENSTGUG00000021226
Chr19	22	26	0	510000	296630	299842	g7100	ENSGALG00000036647	ENSTGUG00000006155	BCL7A	BAF chromatin remodeling complex subunit BCL7A
Chr19	22	26	0	510000	300543	305501	g7101	ENSGALG00000031263
Chr19	22	26	0	510000	306306	324153	g7102	ENSGALG00000034960		MLXIPL	MLX interacting protein like
Chr19	22	26	0	510000	333436	336661	g7103
Chr19	22	26	0	510000	343153	385080	g7104	ENSGALG00000029408
Chr19	22	26	0	510000	390758	392512	g7105	ENSGALG00000041927		FZD9	Frizzled class receptor 9
Chr19	22	26	0	510000	418955	427544	g7106	ENSGALG00000029211
Chr19	22	26	0	510000	432757	435968	g7107	ENSGALG00000000891
Chr19	22	26	0	510000	438860	449147	g7108	ENSGALG00000029674
Chr19	22	26	0	510000	452557	495864	g7109	ENSGALG00000040908
Chr19	22	26	0	510000	506070	507098	g7110	ENSGALG00000053868		CCLL4	Chemokine-like ligand 4
Chr19	22	26	0	510000	508054	513188	g7111	ENSGALG00000038146
Chr21	25	236	2100000	2610000	2100788	2109205	g8395	ENSGALG00000007740	ENSTGUG00000005769		Wiskott-Aldrich syndrome protein family member 3-like
Chr21	25	236	2100000	2610000	2180125	2183566	g8396	ENSGALG00000007750	ENSTGUG00000005799	RLIM	Ring finger protein, LIM domain interacting
Chr21	25	236	2100000	2610000	2215867	2223980	g8397	ENSGALG00000007755	ENSTGUG00000005807	NEXMIF	Neurite extension and migration factor
Chr21	25	236	2100000	2610000	2390663	2392613	g8398
Chr21	25	236	2100000	2610000	2396324	2430990	g8399	ENSGALG00000007788	ENSTGUG00000005819	ABCB7	ATP binding cassette subfamily B member 7
Chr21	25	236	2100000	2610000	2437343	2450694	g8400	ENSGALG00000007793	ENSTGUG00000005852	UPRT	Taeniopygia guttata uracil phosphoribosyltransferase homolog
Chr21	25	236	2100000	2610000	2459917	2472882	g8401	ENSGALG00000007800	ENSTGUG00000005865	ZDHHC15	Zinc finger DHHC-type containing 15
Chr21	25	236	2100000	2610000	2475740	2480038	g8402
Chr21	25	472	4460000	4970000	4460653	4463648	g8463	ENSGALG00000005638	ENSTGUG00000007242	IL2RG	Interleukin 2 receptor subunit gamma
Chr21	25	472	4460000	4970000	4465999	4471746	g8464	ENSGALG00000005648	ENSTGUG00000007251
Chr21	25	472	4460000	4970000	4485546	4496718	g8465		ENSTGUG00000026115	FOXO4	Forkhead box O4
Chr21	25	472	4460000	4970000	4497782	4501084	g8466	ENSGALG00000005659	ENSTGUG00000007293	SNX12	Sorting nexin 12
Chr21	25	472	4460000	4970000	4502996	4506469	g8467
Chr21	25	472	4460000	4970000	4510552	4515843	g8468	ENSGALG00000033002	ENSTGUG00000007296	SLC7A3	Solute carrier family 7 member 3
Chr21	25	472	4460000	4970000	4525839	4527932	g8469	ENSGALG00000005753	ENSTGUG00000007323	NCBP2	Nuclear cap binding protein subunit 2, 20kDa
Chr21	25	472	4460000	4970000	4528187	4554858	g8470	ENSGALG00000005775	ENSTGUG00000007329	TEX11	Testis expressed 11
Chr21	25	472	4460000	4970000	4561896	4609988	g8471	ENSGALG00000041900	ENSTGUG00000007374	DLG3	Discs large MAGUK scaffold protein 3
Chr21	25	472	4460000	4970000	4623014	4634404	g8472
Chr21	25	472	4460000	4970000	4635605	4644649	g8473	ENSGALG00000005842	ENSTGUG00000007439	GDPD2	Glycerophosphodiester phosphodiesterase domain containing 2
Chr21	25	472	4460000	4970000	4912029	4951117	g8474	ENSGALG00000005853	ENSTGUG00000020701	HTR2C	5-hydroxytryptamine receptor 2C
Chr22	26	120	940000	1450000	958933	1072323	g8567	ENSGALG00000002232	ENSTGUG00000003924	RERE	Arginine-glutamic acid dipeptide repeats
Chr22	26	120	940000	1450000	1213964	1217420	g8568
Chr22	26	120	940000	1450000	1219379	1248037	g8569	ENSGALG00000002222	ENSTGUG00000003958	NOC2L	NOC2 like nucleolar associated transcriptional repressor
Chr22	26	120	940000	1450000	1258372	1269277	g8570	ENSGALG00000002199	ENSTGUG00000003991	KLHL17	Kelch like family member 17
Chr22	26	120	940000	1450000	1282603	1299620	g8571	ENSGALG00000002121	ENSTGUG00000004016	PLEKHN1	Pleckstrin homology domain containing N1
Chr22	26	120	940000	1450000	1307184	1314700	g8572	ENSGALG00000026875	ENSTGUG00000021735		PPARGC1 and ESRR induced regulator, muscle 1
Chr22	26	120	940000	1450000	1381138	1382646	g8573	ENSGALG00000002055	ENSTGUG00000023383	HES4	hes family bHLH transcription factor 4
Chr22	26	620	5940000	6450000	5980968	5997577	g8703	ENSGALG00000026658	ENSTGUG00000024241	LACTBL1	Lactamase beta like 1
Chr22	26	620	5940000	6450000	6046417	6047704	g8704	ENSGALG00000034761
Chr22	26	620	5940000	6450000	6049823	6053844	g8705	ENSGALG00000038313	ENSTGUG00000021308	EFHD2	EF-hand domain family member D2
Chr22	26	620	5940000	6450000	6055344	6056829	g8706	ENSGALG00000039406	ENSTGUG00000021791	CTRC	Chymotrypsin C
Chr22	26	620	5940000	6450000	6063297	6065289	g8707	ENSGALG00000039406	ENSTGUG00000021791	CTRC	Chymotrypsin C
Chr22	26	620	5940000	6450000	6067228	6072829	g8708	ENSGALG00000001366	ENSTGUG00000017156	CASP9	Caspase 9
Chr22	26	620	5940000	6450000	6076158	6084415	g8709	ENSGALG00000032832	ENSTGUG00000017133	DNAJC16	DnaJ heat shock protein family (Hsp40) member C16
Chr22	26	620	5940000	6450000	6087956	6090780	g8710	ENSGALG00000031872	ENSTGUG00000017123	AGMAT	Agmatinase
Chr22	26	620	5940000	6450000	6092995	6101565	g8711	ENSGALG00000037593	ENSTGUG00000017113	PINK1	PTEN induced kinase 1
Chr22	26	620	5940000	6450000	6104516	6106174	g8712	ENSGALG00000007382	ENSTGUG00000022059	CDA	Cytidine deaminase
Chr22	26	620	5940000	6450000	6109126	6110016	g8713	ENSGALG00000026367	ENSTGUG00000017109	FAM43B	Family with sequence similarity 43 member B
Chr22	26	620	5940000	6450000	6111427	6115323	g8714	ENSGALG00000042761	ENSTGUG00000024353	MUL1	Mitochondrial E3 ubiquitin protein ligase 1
Chr22	26	620	5940000	6450000	6118272	6119265	g8715	ENSGALG00000045288	ENSTGUG00000023378
Chr22	26	620	5940000	6450000	6136662	6159487	g8716		ENSTGUG00000017103	VWA5B1	von Willebrand factor A domain containing 5B1
Chr22	26	620	5940000	6450000	6170476	6180101	g8717	ENSGALG00000039967	ENSTGUG00000017064	DDX19	DEAD-box helicase 19
Chr22	26	620	5940000	6450000	6184109	6184963	g8718	ENSGALG00000023708	ENSTGUG00000019929	UBXN10	UBX domain protein 10
Chr22	26	620	5940000	6450000	6191384	6193339	g8719	ENSGALG00000031894	ENSTGUG00000017056	PLA2G2A	Phospholipase A2 group IIA
Chr22	26	620	5940000	6450000	6195591	6196559	g8720	ENSGALG00000018977	ENSTGUG00000024394	PLA2G5	Phospholipase A2 group V
Chr22	26	620	5940000	6450000	6201701	6203076	g8721	ENSGALG00000014176	ENSTGUG00000015886	PLA2G2E	Phospholipase A2 group IIE
Chr22	26	620	5940000	6450000	6207739	6216266	g8722	ENSGALG00000043920	ENSTGUG00000017052	OTUD3	OTU deubiquitinase 3
Chr22	26	620	5940000	6450000	6219991	6220857	g8723
Chr22	26	620	5940000	6450000	6226269	6259893	g8724	ENSGALG00000004081	ENSTGUG00000017041	TMCO4	Transmembrane and coiled-coil domains 4
Chr22	26	620	5940000	6450000	6263515	6266531	g8725	ENSGALG00000004066	ENSTGUG00000026422	HTR6	5-hydroxytryptamine receptor 6
Chr22	26	620	5940000	6450000	6272031	6283541	g8726	ENSGALG00000040297	ENSTGUG00000023888	NBL1	Neuroblastoma 1, DAN family BMP antagonist
Chr22	26	620	5940000	6450000	6294487	6310683	g8727	ENSGALG00000004039	ENSTGUG00000016993	MINOS1	Mitochondrial inner membrane organizing system 1
Chr22	26	620	5940000	6450000	6320683	6380230	g8728	ENSGALG00000004034	ENSTGUG00000020035	CAPZB	Capping actin protein of muscle Z-line beta subunit
Chr22	26	620	5940000	6450000	6386383	6392216	g8729	ENSGALG00000033204	ENSTGUG00000016965, ENSTGUG00000029506	PQLC2	PQ loop repeat containing 2
Chr22	26	620	5940000	6450000	6393157	6400053	g8730	ENSGALG00000004005	ENSTGUG00000016951, ENSTGUG00000024703		Aflatoxin B1 aldehyde reductase member 2-like
Chr22	26	620	5940000	6450000	6400850	6403108	g8731	ENSGALG00000003991	ENSTGUG00000016935, ENSTGUG00000028434	MRTO4	MRT4 homolog, ribosome maturation factor
Chr22	26	620	5940000	6450000	6403282	6413650	g8732	ENSGALG00000003969	ENSTGUG00000016884, ENSTGUG00000025063	EMC1	ER membrane protein complex subunit 1
Chr22	26	620	5940000	6450000	6415096	6510036	g8733		ENSTGUG00000023574, ENSTGUG00000026562
Chr22	26	699	6730000	7240000	6739735	6742716	g8739
Chr22	26	699	6730000	7240000	6812064	6816398	g8740	ENSGALG00000027269	ENSTGUG00000026713	GUCA2B	Guanylate cyclase activator 2B
Chr22	26	699	6730000	7240000	6829757	6835636	g8741	ENSGALG00000004878	ENSTGUG00000002214
Chr22	26	699	6730000	7240000	6871047	6874122	g8742	ENSGALG00000004882	ENSTGUG00000002212	PPCS	Taeniopygia guttata phosphopantothenoylcysteine synthetase
Chr22	26	699	6730000	7240000	6874297	6888568	g8743	ENSGALG00000033138	ENSTGUG00000002211	ZMYND12	Zinc finger MYND-type containing 12
Chr22	26	699	6730000	7240000	6892272	6903495	g8744	ENSGALG00000004889	ENSTGUG00000002201	SLC2A1	Solute carrier family 2 member 1
Chr22	26	699	6730000	7240000	6940245	6949232	g8745	ENSGALG00000039532	ENSTGUG00000014064	PHC2	Polyhomeotic homolog 2
Chr22	26	699	6730000	7240000	6952185	6954697	g8746	ENSGALG00000026558	ENSTGUG00000019467	ZNF362	Zinc finger protein 362
Chr22	26	699	6730000	7240000	6969282	6973188	g8747	ENSGALG00000028437	ENSTGUG00000026937, ENSTGUG00000029020		E3 ubiquitin-protein ligase TRIM62
Chr22	26	699	6730000	7240000	6975199	6975485	g8748	ENSGALG00000050725	ENSTGUG00000019639, ENSTGUG00000023474	SVBP	Small vasohibin-binding protein
Chr22	26	699	6730000	7240000	6976494	6979663	g8749		ENSTGUG00000029040
Chr22	26	699	6730000	7240000	6981935	6985694	g8750		ENSTGUG00000018815,ENSTGUG00000028928		Proproteinase E-like
Chr22	26	699	6730000	7240000	6988452	7029546	g8751	ENSGALG00000035717
Chr22	26	699	6730000	7240000	7030728	7059349	g8752	ENSGALG00000030857	ENSTGUG00000002183	USP48	Ubiquitin specific peptidase 48
Chr22	26	699	6730000	7240000	7063695	7069998	g8753	ENSGALG00000053105
Chr22	26	699	6730000	7240000	7072259	7078714	g8754	ENSGALG00000023542	ENSTGUG00000020178	ALPL	Alkaline phosphatase, liver/bone/kidney
Chr22	26	699	6730000	7240000	7081350	7092358	g8755	ENSGALG00000031343	ENSTGUG00000002148	ECE1	Endothelin converting enzyme 1
Chr22	26	699	6730000	7240000	7099265	7240913	g8756	ENSGALG00000010084	ENSTGUG00000002122	EIF4G3	Eukaryotic translation initiation factor 4 gamma 3
Chr25	29	1	0	260000	9984	30347	g9269	ENSGALG00000034831	ENSTGUG00000017347	YTHDF2	YTH N6-methyladenosine RNA binding protein 2
Chr25	29	1	0	260000	33124	41681	g9270	ENSGALG00000038488	ENSTGUG00000000731	GMEB1	Glucocorticoid modulatory element binding protein 1
Chr25	29	1	0	260000	43669	53235	g9271	ENSGALG00000029066	ENSTGUG00000028561		Discoidin, CUB and LCCL domain-containing protein 1-like
Chr25	29	1	0	260000	62085	63517	g9272	ENSGALG00000000994	ENSTGUG00000023309		RAB42, member RAS oncogene family
Chr25	29	1	0	260000	64056	65370	g9273		ENSTGUG00000025201	RAB42	RAB42, member RAS oncogene family
Chr25	29	1	0	260000	74466	87435	g9274	ENSGALG00000001310	ENSTGUG00000000735	TRNAU1AP	tRNA selenocysteine 1 associated protein 1
Chr25	29	1	0	260000	114537	126965	g9275	ENSGALG00000034756	ENSTGUG00000000743
Chr25	29	1	0	260000	174072	222122	g9276	ENSGALG00000001329	ENSTGUG00000000745	EPB41	Erythrocyte membrane protein band 4.1
Chr25	29	1	0	260000	232897	234192	g9277	ENSGALG00000024318	ENSTGUG00000027325	TMEM200B	Transmembrane protein 200B
Chr26	23	99	730000	1240000	742005	742400	g7489
Chr26	23	99	730000	1240000	778040	818434	g7490
Chr26	23	99	730000	1240000	925477	928611	g7491	ENSGALG00000039187	ENSTGUG00000003990, ENSTGUG00000027671		Gastrokine-2-like
Chr26	23	99	730000	1240000	941441	946106	g7492	ENSGALG00000000120	ENSTGUG00000003996, ENSTGUG00000022726	BMP10	Bone morphogenetic protein 10
Chr26	23	99	730000	1240000	959597	978784	g7493	ENSGALG00000035194	ENSTGUG00000003999, ENSTGUG00000026000	ARHGAP25	Rho GTPase activating protein 25
Chr26	23	99	730000	1240000	987892	1008212	g7494	ENSGALG00000030406	ENSTGUG00000004008,ENSTGUG00000020255		Phosphatidate cytidylyltransferase 2
Chr26	23	99	730000	1240000	1008953	1012348	g7495	ENSGALG00000029292	ENSTGUG00000026424	PCNA	Proliferating cell nuclear antigen
Chr26	23	99	730000	1240000	1015575	1017402	g7496	ENSGALG00000036876	ENSTGUG00000019460, ENSTGUG00000028751	TMEM230	Transmembrane protein 230
Chr26	23	99	730000	1240000	1052461	1079260	g7497	ENSGALG00000000195	ENSTGUG00000004082, ENSTGUG00000019840	SLC23A2	Solute carrier family 23 member 2
Chr26	23	99	730000	1240000	1090034	1101720	g7498	ENSGALG00000030432	ENSTGUG00000004107	RASSF2	Ras association domain family member 2
Chr26	23	99	730000	1240000	1104792	1105208	g7499
Chr26	23	99	730000	1240000	1111309	1112103	g7500	ENSGALG00000000209	ENSTGUG00000004118, ENSTGUG00000022874	PRNP	Prion protein
Chr26	23	99	730000	1240000	1129084	1135019	g7501	ENSGALG00000041347	ENSTGUG00000019005, ENSTGUG00000028201		Protein_coding description:prominin-2-like
Chr26	23	99	730000	1240000	1138122	1143458	g7502	ENSGALG00000033014	ENSTGUG00000004122, ENSTGUG00000023748		Trichohyalin-like
Chr26	23	99	730000	1240000	1147245	1158865	g7503	ENSGALG00000042555	ENSTGUG00000004131	STAMBP	STAM binding protein
Chr26	23	99	730000	1240000	1163902	1166597	g7504
Chr26	23	99	730000	1240000	1167944	1170900	g7505		ENSTGUG00000007674
Chr26	23	99	730000	1240000	1189349	1199140	g7506		ENSTGUG00000023734, ENSTGUG00000023930
Chr26	23	99	730000	1240000	1207214	1209197	g7507	ENSGALG00000053766	ENSTGUG00000028733, ENSTGUG00000029216		BolA-like protein 3
Chr26	23	99	730000	1240000	1209774	1214073	g7508	ENSGALG00000039203
Chr26	23	99	730000	1240000	1231877	1240402	g7509	ENSGALG00000034344	ENSTGUG00000029340	MTHFD2	Methylenetetrahydrofolate dehydrogenase
Chr26	23	977	9510000	10020000	9518264	9579825	g7821	ENSGALG00000048613	ENSTGUG00000000775	KDM4B	Lysine demethylase 4B
Chr26	23	977	9510000	10020000	9591830	9602735	g7822	ENSGALG00000034271	ENSTGUG00000000781	UHRF1	Ubiquitin like with PHD and ring finger domains 1
Chr26	23	977	9510000	10020000	9612528	9616947	g7823	ENSGALG00000044632	ENSTGUG00000020598		Perilipin-3
Chr26	23	977	9510000	10020000	9619611	9621650	g7824	ENSGALG00000026850	ENSTGUG00000000795	TICAM1	Toll like receptor adaptor molecule 1
Chr26	23	977	9510000	10020000	9625996	9628002	g7825	ENSGALG00000004168	ENSTGUG00000018247	FEM1A	Fem-1 homolog A
Chr26	23	977	9510000	10020000	9662920	9679346	g7826	ENSGALG00000004200	ENSTGUG00000000796	DPP9	Dipeptidyl peptidase 9
Chr26	23	977	9510000	10020000	9682656	9685517	g7827	ENSGALG00000004263	ENSTGUG00000000803	MYDGF	Myeloid derived growth factor
Chr26	23	977	9510000	10020000	9688028	9688588	g7828	ENSGALG00000004266	ENSTGUG00000018515	TNFAIP8L1	TNF alpha induced protein 8 like 1
Chr26	23	977	9510000	10020000	9688028	9689013	g7829	ENSGALG00000004266	ENSTGUG00000018515	TNFAIP8L1	TNF alpha induced protein 8 like 1
Chr26	23	977	9510000	10020000	9728540	9735562	g7830	ENSGALG00000001171	ENSTGUG00000021650	SEMA6B	Semaphorin 6B
Chr26	23	977	9510000	10020000	9738223	9740702	g7831	ENSGALG00000051148
Chr26	23	977	9510000	10020000	9740778	9741508	g7832
Chr26	23	977	9510000	10020000	9742447	9744946	g7833	ENSGALG00000021972	ENSTGUG00000022366	PLIN4	Perilipin 4
Chr26	23	977	9510000	10020000	9746261	9755635	g7834	ENSGALG00000027068	ENSTGUG00000000805	HDGFL2	HDGF like 2
Chr26	23	977	9510000	10020000	9758063	9761979	g7835	ENSGALG00000001146	ENSTGUG00000000813	UBXN6	UBX domain protein 6
Chr26	23	977	9510000	10020000	9763222	9777578	g7836	ENSGALG00000001126	ENSTGUG00000000819	CHAF1A	Chromatin assembly factor 1 subunit A
Chr26	23	977	9510000	10020000	9779188	9801250	g7837	ENSGALG00000001121	ENSTGUG00000025991	SH3GL1	SH3 domain containing GRB2 like 1, endophilin A2
Chr26	23	977	9510000	10020000	9804654	9808605	g7838	ENSGALG00000054577
Chr26	23	977	9510000	10020000	9809176	9813779	g7839		ENSTGUG00000020839
Chr26	23	977	9510000	10020000	9814916	9819870	g7840	ENSGALG00000053152
Chr26	23	977	9510000	10020000	9820683	9823711	g7841		ENSTGUG00000029047		Src homology 2 domain containing transforming protein D
Chr26	23	977	9510000	10020000	9825480	9830926	g7842	ENSGALG00000041520	ENSTGUG00000000935		YJU2 splicing factor homolog
Chr26	23	977	9510000	10020000	9831839	9851355	g7843	ENSGALG00000000377	ENSTGUG00000000938	HNRNPM	Heteroous nuclear ribonucleoprotein M
Chr26	23	977	9510000	10020000	9852673	9867145	g7844	ENSGALG00000000352	ENSTGUG00000013849	TIMM44	Translocase of inner mitochondrial membrane 44
Chr26	23	977	9510000	10020000	9892080	9892334	g7845	ENSGALG00000000337, ENSGALG00000038266	ENSTGUG00000007161	CTXN2	Cortexin 2
Chr26	23	977	9510000	10020000	10004756	10006713	g7846		ENSTGUG00000024855	EBI3	Epstein-Barr virus induced 3
Chr26	23	977	9510000	10020000	10007750	10014413	g7847	ENSGALG00000001235	ENSTGUG00000000981	ANKRD24	Ankyrin repeat domain 24
Chr26	23	977	9510000	10020000	10016769	10022346	g7848	ENSGALG00000001245	ENSTGUG00000000987	SIRT6	Sirtuin 6
Chr29	24	247	2210000	2720000	2220721	2221368	g8064
Chr29	24	247	2210000	2720000	2224345	2226501	g8065	ENSGALG00000033339	ENSTGUG00000027483, ENSTGUG00000028758
Chr29	24	247	2210000	2720000	2253971	2266603	g8066	ENSGALG00000041923	ENSTGUG00000021250, ENSTGUG00000025779
Chr29	24	247	2210000	2720000	2267324	2269541	g8067	ENSGALG00000041924	ENSTGUG00000029428		Prefoldin subunit 5-like
Chr29	24	247	2210000	2720000	2270833	2273177	g8068	ENSGALG00000054973	ENSTGUG00000011570, ENSTGUG00000027180		Complement C1q-like protein 4
Chr29	24	247	2210000	2720000	2282781	2288356	g8069	ENSGALG00000033957	ENSTGUG00000027018, ENSTGUG00000027223
Chr29	24	247	2210000	2720000	2294922	2301323	g8070	ENSGALG00000030342	ENSTGUG00000016126, ENSTGUG00000026175	SARNP	SAP domain containing ribonucleoprotein
Chr29	24	247	2210000	2720000	2306156	2311266	g8071	ENSGALG00000036806	ENSTGUG00000025143, ENSTGUG00000029578		Growth/differentiation factor 11-like
Chr29	24	247	2210000	2720000	2313737	2315709	g8072	ENSGALG00000046727	ENSTGUG00000019413, ENSTGUG00000019580		Inositol polyphosphate 1-phosphatase-like
Chr29	24	247	2210000	2720000	2316856	2320776	g8073	ENSGALG00000055094	ENSTGUG00000021190, ENSTGUG00000024456		CD63 antigen-like
Chr29	24	247	2210000	2720000	2321303	2323055	g8074	ENSGALG00000034988	ENSTGUG00000019676, ENSTGUG00000021923	RDH5	Retinol dehydrogenase 5
Chr29	24	247	2210000	2720000	2324937	2326840	g8075	ENSGALG00000047704
Chr29	24	247	2210000	2720000	2329650	2342548	g8076	ENSGALG00000035879	ENSTGUG00000021048, ENSTGUG00000026682		Integrin alpha-7-like
Chr29	24	247	2210000	2720000	2343912	2346806	g8077	ENSGALG00000037186	ENSTGUG00000027188
Chr29	24	247	2210000	2720000	2409534	2418146	g8078		ENSTGUG00000020684		CUGBP Elav-like family member 3
Chr29	24	247	2210000	2720000	2419725	2420782	g8079
Chr29	24	247	2210000	2720000	2423799	2448909	g8080	ENSGALG00000040687	ENSTGUG00000004407	SNX27	Sorting nexin 27
Chr29	24	247	2210000	2720000	2450129	2454758	g8081	ENSGALG00000010507, ENSGALG00000054978	ENSTGUG00000020469, ENSTGUG00000022396	FCRL4	Fc receptor-like protein 4
Chr29	24	247	2210000	2720000	2459916	2463758	g8082	ENSGALG00000010507,ENSGALG00000054978	ENSTGUG00000020469,ENSTGUG00000022396	FCRL4	Fc receptor like 4
Chr29	24	247	2210000	2720000	2468130	2481902	g8083	ENSGALG00000010507,ENSGALG00000054978	ENSTGUG00000020469,ENSTGUG00000022396	FCRL4	Fc receptor like 4
Chr29	24	247	2210000	2720000	2484494	2488653	g8084	ENSGALG00000043885	ENSTGUG00000004268, ENSTGUG00000026384		Cilia- and flagella-associated protein 45
Chr29	24	247	2210000	2720000	2497355	2501051	g8085	ENSGALG00000010507, ENSGALG00000054978	ENSTGUG00000020469, ENSTGUG00000022396	FCRL4	Fc receptor-like protein 4
Chr29	24	247	2210000	2720000	2507727	2511816	g8086	ENSGALG00000043885	ENSTGUG00000004268, ENSTGUG00000026384		Cilia- and flagella-associated protein 45
Chr29	24	247	2210000	2720000	2512697	2513547	g8087	ENSGALG00000036086	ENSTGUG00000027715	TAGLN2	Transgelin 2
Chr29	24	247	2210000	2720000	2518962	2529830	g8088	ENSGALG00000031193	ENSTGUG00000026729	IGSF9	Immunoglobulin superfamily member 9
Chr29	24	247	2210000	2720000	2532449	2533584	g8089	ENSGALG00000050459	ENSTGUG00000016440	DUSP23	Dual specificity phosphatase 23
Chr29	24	247	2210000	2720000	2536406	2538206	g8090	ENSGALG00000039887
Chr29	24	247	2210000	2720000	2538643	2539512	g8091	ENSGALG00000022137	ENSTGUG00000016438	CRPL1	C-reactive protein like 1
Chr29	24	247	2210000	2720000	2541101	2542942	g8092		ENSTGUG00000025315	ACKR1	Atypical chemokine receptor 1-like
Chr29	24	247	2210000	2720000	2547228	2564576	g8093	ENSGALG00000036925	ENSTGUG00000021756	CADM3	Cell adhesion molecule 3
Chr29	24	247	2210000	2720000	2653354	2658396	g8094	ENSGALG00000044383	ENSTGUG00000022286	MCL1	BCL2 family apoptosis regulator
Chr29	24	247	2210000	2720000	2663222	2667962	g8095	ENSGALG00000037480		ENSA	Endosulfine alpha
Chr29	24	247	2210000	2720000	2669193	2676021	g8096	ENSGALG00000014640	ENSTGUG00000017405	GOLPH3L	Golgi phosphoprotein 3 like
Chr29	24	247	2210000	2720000	2678921	2690583	g8097	ENSGALG00000043021	ENSTGUG00000017407	HORMAD1	HORMA domain containing 1
Chr29	24	247	2210000	2720000	2693691	2705091	g8098	ENSGALG00000014652	ENSTGUG00000017408	KHDC4	KH domain containing 4, pre-mRNA splicing factor
Chr29	24	247	2210000	2720000	2706820	2711418	g8099	ENSGALG00000014647	ENSTGUG00000023363	RIT1	Ras like without CAAX 1
Chr29	24	478	4520000	5030000	4521601	4522747	g8246		ENSTGUG00000021909
Chr29	24	478	4520000	5030000	4529840	4530262	g8247	ENSGALG00000026613	ENSTGUG00000004280		Protein S100-A4-like
Chr29	24	478	4520000	5030000	4534150	4535327	g8248	ENSGALG00000037599	ENSTGUG00000026406		S100-A4-like
Chr29	24	478	4520000	5030000	4537089	4537493	g8249	ENSGALG00000028924	ENSTGUG00000019572	S100A16	S100 calcium binding protein A16
Chr29	24	478	4520000	5030000	4542339	4544002	g8250	ENSGALG00000053980
Chr29	24	478	4520000	5030000	4545005	4545955	g8251	ENSGALG00000046614	ENSTGUG00000017421	S100A13	S100 calcium binding protein A13
Chr29	24	478	4520000	5030000	4549890	4550276	g8252	ENSGALG00000014989, ENSGALG00000034458	ENSTGUG00000010098	S100P	S100 calcium binding protein P
Chr29	24	478	4520000	5030000	4552911	4557289	g8253		ENSTGUG00000017423	CHTOP	Chromatin target of PRMT1
Chr29	24	478	4520000	5030000	4560504	4563599	g8254	ENSGALG00000042129	ENSTGUG00000021139, ENSTGUG00000022890	SMAD4	SMAD family member 4
Chr29	24	478	4520000	5030000	4564102	4564916	g8255	ENSGALG00000026796	ENSTGUG00000026293	SNAPIN	Taeniopygia guttata SNAP associated protein
Chr29	24	478	4520000	5030000	4565546	4568792	g8256	ENSGALG00000011570	ENSTGUG00000020177	ILF2	Interleukin enhancer binding factor 2
Chr29	24	478	4520000	5030000	4569970	4584997	g8257	ENSGALG00000037869	ENSTGUG00000015156	NPR1	Natriuretic peptide receptor 1
Chr29	24	478	4520000	5030000	4586387	4613156	g8258	ENSGALG00000027046	ENSTGUG00000016930	INTS3	Integrator complex subunit 3
Chr29	24	478	4520000	5030000	4614172	4617320	g8259	ENSGALG00000048178
Chr29	24	478	4520000	5030000	4623994	4634794	g8260	ENSGALG00000051276	ENSTGUG00000015563	GATAD2B	GATA zinc finger domain containing 2B
Chr29	24	478	4520000	5030000	4649770	4666951	g8261		ENSTGUG00000024851	DENND4B	DENN domain containing 4B
Chr29	24	478	4520000	5030000	4669584	4677983	g8262		ENSTGUG00000027794	CRTC2	CREB regulated transcription coactivator 2
Chr29	24	478	4520000	5030000	4678880	4680556	g8263		ENSTGUG00000028450	SLC39A1	Solute carrier family 39 member 1
Chr29	24	478	4520000	5030000	4682085	4683764	g8264		ENSTGUG00000028210	CREB3L4	cAMP responsive element binding protein 3 like 4
Chr29	24	478	4520000	5030000	4684328	4685532	g8265	ENSGALG00000046828	ENSTGUG00000017380	JTB	Jumping translocation breakpoint
Chr29	24	478	4520000	5030000	4686135	4688213	g8266		ENSTGUG00000025090	RAB13	RAB13, member RAS oncogene family
Chr29	24	478	4520000	5030000	4688762	4689953	g8267	ENSGALG00000037441	ENSTGUG00000024584	RPS27	Ribosomal protein S27
Chr29	24	478	4520000	5030000	4691264	4694878	g8268	ENSGALG00000000775	ENSTGUG00000027726	CTSS	Cathepsin S-like
Chr29	24	478	4520000	5030000	4706408	4722001	g8269		ENSTGUG00000021755	ARHGEF2	Rho/Rac guanine nucleotide exchange factor 2
Chr29	24	478	4520000	5030000	4722874	4729582	g8270		ENSTGUG00000026016
Chr29	24	478	4520000	5030000	4730458	4732446	g8271		ENSTGUG00000021515
Chr29	24	478	4520000	5030000	4735235	4742737	g8272	ENSGALG00000045312	ENSTGUG00000025575	SEMA6C	Semaphorin 6C
Chr29	24	478	4520000	5030000	4751376	4751636	g8273	ENSGALG00000044125
Chr29	24	478	4520000	5030000	4758477	4759394	g8274	ENSGALG00000028119	ENSTGUG00000004784	CDC42SE1	CDC42 small effector 1
Chr29	24	478	4520000	5030000	4761109	4763760	g8275	ENSGALG00000042220	ENSTGUG00000004774	PRUNE1	Prune exopolyphosphatase 1
Chr29	24	478	4520000	5030000	4766856	4769665	g8276	ENSGALG00000028499	ENSTGUG00000023060	MINDY1	MINDY lysine 48 deubiquitinase 1
Chr29	24	478	4520000	5030000	4772494	4775027	g8277	ENSGALG00000039141	ENSTGUG00000004716	CERS2	Ceramide synthase 2
Chr29	24	478	4520000	5030000	4794002	4794175	g8279		ENSTGUG00000023543
Chr29	24	478	4520000	5030000	4821758	4825598	g8282		ENSTGUG00000021608	ECM1	Extracellular matrix protein 1
Chr29	24	478	4520000	5030000	4826518	4832567	g8283	ENSGALG00000043416	ENSTGUG00000004602		Threonyl-tRNA synthetase 2, mitochondrial
Chr29	24	478	4520000	5030000	4833734	4846942	g8284	ENSGALG00000014656	ENSTGUG00000004590	RPRD2	Regulation of nuclear pre-mRNA domain containing 2
Chr29	24	478	4520000	5030000	4847849	4855484	g8285	ENSGALG00000028205	ENSTGUG00000004552	PRPF3	pre-mRNA processing factor 3
Chr29	24	478	4520000	5030000	4857102	4857803	g8286	ENSGALG00000052471		MRPS21	Mitochondrial ribosomal protein S21
Chr29	24	478	4520000	5030000	4858698	4859785	g8287	ENSGALG00000053641
Chr29	24	478	4520000	5030000	4861741	4864477	g8288		ENSTGUG00000020197	CA14	Carbonic anhydrase 14
Chr29	24	478	4520000	5030000	4865168	4866904	g8289	ENSGALG00000045163	ENSTGUG00000020297	APH1A	Aph-1 homolog A, gamma-secretase subunit
Chr29	24	478	4520000	5030000	4869785	4872589	g8290
Chr29	24	478	4520000	5030000	4876912	4882612	g8291	ENSGALG00000039891	ENSTGUG00000004542	ANP32E	Acidic nuclear phosphoprotein 32 family member E
Chr29	24	478	4520000	5030000	4897819	4908035	g8292	ENSGALG00000037540	ENSTGUG00000019427	PLEKHO1	Pleckstrin homology domain containing O1
Chr29	24	478	4520000	5030000	4911157	4923846	g8293	ENSGALG00000013899	ENSTGUG00000004493	VPS45	Vacuolar protein sorting 45 homolog
Chr29	24	478	4520000	5030000	4935105	4944798	g8294	ENSGALG00000013348	ENSTGUG00000004479	OTUD7B	OTU deubiquitinase 7B
Chr29	24	478	4520000	5030000	4948832	4953617	g8295	ENSGALG00000035923	ENSTGUG00000004470	MTMR11	Myotubularin related protein 11
Chr29	24	478	4520000	5030000	4954215	4957970	g8296	ENSGALG00000013352	ENSTGUG00000019975	SF3B4	Splicing factor 3b subunit 4
Chr29	24	478	4520000	5030000	4962806	4969378	g8297		ENSTGUG00000025334	SV2A	Synaptic vesicle glycoprotein 2A
Chr29	24	478	4520000	5030000	4976243	4978678	g8298		ENSTGUG00000013701	HJV	Hemojuvelin BMP co-receptor
Chr29	24	478	4520000	5030000	4986943	4989433	g8299	ENSGALG00000048409	ENSTGUG00000019978	TXNIP	Thioredoxin interacting protein
Chr29	24	478	4520000	5030000	4993333	4994708	g8300	ENSGALG00000014650	ENSTGUG00000020632		RNA polymerase III subunit G like
Chr29	24	478	4520000	5030000	4997133	4998401	g8301
Chr29	24	478	4520000	5030000	5000112	5004115	g8302	ENSGALG00000036283	ENSTGUG00000004447	RBM8A	Taeniopygia guttata RNA binding motif protein 8A
Chr29	24	478	4520000	5030000	5005800	5011205	g8303	ENSGALG00000015290	ENSTGUG00000004434	LIX1L	Limb and CNS expressed 1 like
Chr29	24	478	4520000	5030000	5011710	5014390	g8304	ENSGALG00000052329	ENSTGUG00000004433	PEX11B	Peroxisomal biogenesis factor 11 beta
Chr29	24	479	4530000	5040000	4777135	4792600	g8278	ENSGALG00000024051	ENSTGUG00000004684	SETDB1	SET domain bifurcated histone lysine methyltransferase 1
Chr29	24	481	4550000	5060000	4795717	4814284	g8280	ENSGALG00000000751	ENSTGUG00000004647	ARNT	Aryl hydrocarbon receptor nuclear translocator
Chr29	24	482	4560000	5070000	4819228	4820759	g8281	ENSGALG00000028147	ENSTGUG00000027582	CTSK	Cathepsin K
Chr29	24	718	6920000	7430000	7052613	7052930	g8307
Chr29	24	718	6920000	7430000	7225967	7227312	g8308
Chr29	24	718	6920000	7430000	7240424	7241017	g8309
Chr29	24	718	6920000	7430000	7401650	7404620	g8310
Chr29	24	807	7810000	8320000	7863885	7864982	g8311
Chr29	24	807	7810000	8320000	7921672	7924957	g8312
Chr29	24	807	7810000	8320000	7927362	7928459	g8313
Chr29	24	807	7810000	8320000	7939859	7940143	g8314
Chr33	33	9	0	340000	116597	118531	g11059
Chr33	33	9	0	340000	119387	122098	g11060
Chr33	33	9	0	340000	129595	132135	g11061	ENSGALG00000037735	ENSTGUG00000026474	CENPA	Centromere protein A
Chr33	33	9	0	340000	147533	151320	g11062	ENSGALG00000033068	ENSTGUG00000019657	TLR21	Toll-like receptor 13
Chr33	33	9	0	340000	189773	191705	g11063
Chr33	33	9	0	340000	194613	220455	g11064	ENSGALG00000030075, ENSGALG00000035914	ENSTGUG00000009243
ChrZ	4	1531	15050000	15560000	15391737	15395886	g11315
ChrZ	4	1531	15050000	15560000	15400348	15408194	g11316
ChrZ	4	1531	15050000	15560000	15463090	15494660	g11317	ENSGALG00000000189	ENSTGUG00000003755		3'-5' RNA helicase YTHDC2
ChrZ	4	1531	15050000	15560000	15519870	15523450	g11318
ChrZ	4	2659	26330000	26840000	26490661	26523514	g11426	ENSGALG00000015669	ENSTGUG00000001262	PTBP3	polypyrimidine tract binding protein 3
ChrZ	4	2659	26330000	26840000	26596298	26615196	g11427	ENSGALG00000015663	ENSTGUG00000001254	HSDL2	hydroxysteroid dehydrogenase like 2
ChrZ	4	2659	26330000	26840000	26669020	26690179	g11428	ENSGALG00000023083	ENSTGUG00000001250		KIAA1958 ortholog
ChrZ	4	2659	26330000	26840000	26727408	26737544	g11429	ENSGALG00000020528	ENSTGUG00000001248	INIP	INTS3 and NABP interacting protein
ChrZ	4	2659	26330000	26840000	26749784	26799948	g11430	ENSGALG00000015660	ENSTGUG00000001243	SNX30	sorting nexin family member 30
ChrZ	4	2659	26330000	26840000	26806010	26812068	g11431	ENSGALG00000027345	ENSTGUG00000001238	SLC46A2	solute carrier family 46 member 2
ChrZ	4	4001	39750000	40260000	39894435	39927892	g11523	ENSGALG00000010896	ENSTGUG00000000669	TMEM161B	transmembrane protein 161B
ChrZ	4	4001	39750000	40260000	40129852	40130889	g11524	ENSGALG00000054003	ENSTGUG00000020662
ChrZ	4	4001	39750000	40260000	40141370	40150597	g11525	ENSGALG00000015641	ENSTGUG00000001165	CCNH	cyclin H
ChrZ	4	4001	39750000	40260000	40152779	40211688	g11526	ENSGALG00000017706	ENSTGUG00000001169	RASA1	RAS p21 protein activator 1
ChrZ	34	18	0	430000	422229	422765	g11074

## Sheet: Note
Column	Description
Chr	The corresponding chromosome in H. rustica where the gene located
Scaffold	The scaffold where the gene located
Window	The unique window number for each scaffold
StartPosition	The start position of 250 kb range of the window
EndPosition	The end position of 250 kb range of the window
GeneStart	The start position of the gene
GeneEnd	The end position of the gene
Gene_ID	The unique Gene ID generated by BRAKER3
Ensembl_ID_Chicken	The corresponding orthologous gene in the chicken
Ensembl_ID_ZebraFinch	The corresponding orthologous gene in the zebrafinch
Gene Symbol
Gene Description
